# Supplementary material for: Beyond health: A machine learning analysis of structural barriers to school attainment in Somalia
Source: PLoS One. 2025 Oct 16;20(10):e0326958. doi: 10.1371/journal.pone.0326958 (PMC12530525; doi:10.1371/journal.pone.0326958)
Supplement: S1 File — (CSV) [file pone.0326958.s001.csv]

region_n	Residence	qsn1_03	qsn1_07	qsn2_08	DV	qsn3_13	qsn3_16	qsn3_22b	qsn3_22	qsn3_25	poor	hh1_18	qsn3_15	HHSize	Age
Awdal	Urban	Male	Married	No	No	No	No	No	Yes	Yes	Poor	No	1-7 days	7 and more Persons (Large Family)	25-34 years
Awdal	Rural	Female	Married	No	No	No	No	No	No	No	Poor	No	1-7 days	4-6 Prsons (Medium Family)	15-24 years
Awdal	Rural	Male	Married	No	No	No	No	No	No	No	Poor	No	1-7 days	4-6 Prsons (Medium Family)	25-34 years
Awdal	Urban	Female	Never married	No	No	No	No	No	No	No	Non-Poor	No	1-7 days	4-6 Prsons (Medium Family)	35-49 years
Awdal	Urban	Female	Never married	No	No	No	No	No	No	No	Non-Poor	No	0 days	4-6 Prsons (Medium Family)	35-49 years
Awdal	Rural	Female	Married	No	No	No	No	No	No	No	Poor	No	1-7 days	1-3 Persons (Small Family)	25-34 years
Awdal	Rural	Male	Married	No	No	No	No	No	No	No	Poor	No	1-7 days	1-3 Persons (Small Family)	35-49 years
Awdal	Urban	Male	Married	No	No	No	No	No	No	No	Non-Poor	No	0 days	4-6 Prsons (Medium Family)	50+ years
Awdal	Urban	Female	Never married	Yes	No	No	No	No	No	No	Poor	No	1-7 days	4-6 Prsons (Medium Family)	15-24 years
Awdal	Urban	Female	Never married	Yes	No	No	No	No	No	No	Poor	No	0 days	4-6 Prsons (Medium Family)	15-24 years
Awdal	Urban	Female	Never married	Yes	No	No	No	No	No	No	Poor	No	1-7 days	4-6 Prsons (Medium Family)	15-24 years
Awdal	Urban	Female	Never married	Yes	No	No	No	No	No	No	Poor	No	1-7 days	4-6 Prsons (Medium Family)	15-24 years
Awdal	Urban	Female	Married	No	No	No	No	No	No	No	Poor	No	1-7 days	4-6 Prsons (Medium Family)	25-34 years
Awdal	Urban	Female	Married	No	No	No	No	No	No	No	Non-Poor	No	0 days	4-6 Prsons (Medium Family)	25-34 years
Awdal	Rural	Male	Never married	No	No	No	No	No	No	No	Non-Poor	No	1-7 days	7 and more Persons (Large Family)	15-24 years
Awdal	Urban	Female	Never married	Yes	No	No	No	No	No	No	Poor	No	0 days	4-6 Prsons (Medium Family)	15-24 years
Awdal	Urban	Female	Married	No	No	No	No	No	No	No	Poor	No	0 days	4-6 Prsons (Medium Family)	35-49 years
Awdal	Urban	Male	Never married	Yes	No	No	No	No	No	No	Poor	No	1-7 days	1-3 Persons (Small Family)	15-24 years
Awdal	Urban	Male	Never married	Yes	No	No	No	No	No	No	Poor	No	1-7 days	7 and more Persons (Large Family)	15-24 years
Awdal	Urban	Male	Never married	No	No	No	No	No	Yes	Yes	Poor	No	1-7 days	7 and more Persons (Large Family)	15-24 years
Awdal	Urban	Male	Never married	Yes	No	No	No	No	No	No	Poor	No	1-7 days	7 and more Persons (Large Family)	15-24 years
Awdal	Urban	Male	Never married	No	No	No	No	No	No	No	Poor	No	1-7 days	7 and more Persons (Large Family)	15-24 years
Awdal	Rural	Male	Married	No	No	No	No	No	No	No	Poor	No	0 days	4-6 Prsons (Medium Family)	35-49 years
Awdal	Rural	Male	Never married	No	Yes	No	No	No	No	No	Poor	No	1-7 days	4-6 Prsons (Medium Family)	15-24 years
Awdal	Rural	Male	Never married	No	No	No	No	No	No	No	Poor	No	1-7 days	4-6 Prsons (Medium Family)	15-24 years
Awdal	Urban	Female	Never married	Yes	No	No	No	No	No	No	Non-Poor	No	0 days	4-6 Prsons (Medium Family)	15-24 years
Awdal	Urban	Female	Divorced	No	No	No	No	No	No	No	Non-Poor	No	1-7 days	4-6 Prsons (Medium Family)	25-34 years
Awdal	Urban	Female	Married	No	No	No	No	No	No	No	Poor	No	1-7 days	4-6 Prsons (Medium Family)	25-34 years
Awdal	Urban	Male	Married	No	No	No	No	No	No	No	Poor	No	0 days	4-6 Prsons (Medium Family)	35-49 years
Awdal	Urban	Female	Never married	No	No	No	No	No	No	No	Poor	No	1-7 days	4-6 Prsons (Medium Family)	15-24 years
Awdal	Urban	Female	Divorced	Yes	No	No	No	No	No	No	Poor	No	1-7 days	4-6 Prsons (Medium Family)	15-24 years
Awdal	Urban	Male	Married	Yes	No	No	No	No	No	No	Poor	No	1-7 days	4-6 Prsons (Medium Family)	35-49 years
Awdal	Urban	Female	Married	No	Yes	Yes	No	No	No	No	Poor	No	1-7 days	4-6 Prsons (Medium Family)	35-49 years
Awdal	Urban	Male	Never married	No	No	No	No	No	No	No	Poor	No	1-7 days	4-6 Prsons (Medium Family)	15-24 years
Awdal	Urban	Female	Married	No	No	No	No	No	No	No	Poor	No	1-7 days	4-6 Prsons (Medium Family)	25-34 years
Awdal	Urban	Female	Married	No	No	No	No	No	No	No	Poor	No	1-7 days	7 and more Persons (Large Family)	50+ years
Awdal	Urban	Female	Never married	No	No	No	No	No	No	No	Poor	No	1-7 days	7 and more Persons (Large Family)	25-34 years
Awdal	Urban	Male	Never married	No	No	No	No	No	No	No	Poor	No	0 days	7 and more Persons (Large Family)	25-34 years
Awdal	Urban	Male	Never married	No	No	No	No	No	No	No	Poor	No	1-7 days	7 and more Persons (Large Family)	15-24 years
Awdal	Urban	Male	Married	No	No	No	No	No	No	No	Poor	No	1-7 days	7 and more Persons (Large Family)	50+ years
Awdal	Urban	Male	Never married	Yes	No	No	No	No	No	No	Poor	No	1-7 days	7 and more Persons (Large Family)	15-24 years
Awdal	Urban	Male	Never married	No	No	No	No	No	No	No	Poor	No	1-7 days	7 and more Persons (Large Family)	15-24 years
Awdal	Rural	Male	Never married	No	No	No	No	No	No	No	Non-Poor	No	0 days	7 and more Persons (Large Family)	25-34 years
Awdal	Rural	Male	Married	No	No	No	No	No	No	No	Non-Poor	No	1-7 days	7 and more Persons (Large Family)	50+ years
Awdal	Rural	Female	Never married	Yes	No	No	No	No	No	No	Non-Poor	No	0 days	7 and more Persons (Large Family)	15-24 years
Awdal	Rural	Male	Married	No	No	No	No	No	No	No	Poor	No	1-7 days	7 and more Persons (Large Family)	25-34 years
Awdal	Rural	Male	Never married	Yes	No	No	No	No	No	No	Poor	No	1-7 days	4-6 Prsons (Medium Family)	15-24 years
Awdal	Urban	Female	Married	No	No	No	No	No	No	No	Poor	No	1-7 days	1-3 Persons (Small Family)	25-34 years
Awdal	Urban	Male	Married	No	Yes	No	No	No	No	No	Poor	No	1-7 days	1-3 Persons (Small Family)	50+ years
Awdal	Urban	Female	Never married	Yes	No	No	No	No	No	No	Non-Poor	No	1-7 days	1-3 Persons (Small Family)	15-24 years
Awdal	Urban	Male	Never married	Yes	No	No	No	No	No	No	Non-Poor	No	0 days	1-3 Persons (Small Family)	15-24 years
Awdal	Urban	Male	Married	No	Yes	No	No	No	No	No	Non-Poor	No	1-7 days	1-3 Persons (Small Family)	50+ years
Awdal	Urban	Male	Never married	Yes	No	No	No	No	No	No	Non-Poor	No	1-7 days	1-3 Persons (Small Family)	15-24 years
Awdal	Urban	Male	Never married	No	No	No	No	No	No	No	Non-Poor	No	1-7 days	1-3 Persons (Small Family)	15-24 years
Awdal	Urban	Female	Never married	Yes	No	No	No	No	No	No	Non-Poor	No	1-7 days	1-3 Persons (Small Family)	15-24 years
Awdal	Urban	Female	Divorced	No	Yes	No	No	No	No	No	Non-Poor	No	0 days	7 and more Persons (Large Family)	25-34 years
Awdal	Rural	Female	Married	No	No	No	No	No	No	No	Poor	No	1-7 days	7 and more Persons (Large Family)	25-34 years
Awdal	Rural	Male	Married	No	No	No	No	No	No	No	Poor	No	1-7 days	7 and more Persons (Large Family)	25-34 years
Awdal	Urban	Male	Never married	Yes	No	No	No	No	No	No	Non-Poor	No	0 days	7 and more Persons (Large Family)	15-24 years
Awdal	Urban	Male	Never married	Yes	No	No	No	No	No	No	Non-Poor	No	1-7 days	7 and more Persons (Large Family)	15-24 years
Awdal	Urban	Female	Never married	No	No	No	No	No	No	No	Non-Poor	No	1-7 days	7 and more Persons (Large Family)	15-24 years
Awdal	Urban	Male	Married	No	No	No	No	No	Yes	Yes	Non-Poor	No	1-7 days	7 and more Persons (Large Family)	35-49 years
Awdal	Urban	Male	Never married	No	No	No	No	No	No	No	Poor	No	1-7 days	1-3 Persons (Small Family)	35-49 years
Awdal	Urban	Male	Married	No	No	No	No	No	No	No	Poor	No	1-7 days	1-3 Persons (Small Family)	35-49 years
Awdal	Urban	Male	Married	No	No	No	No	No	No	No	Poor	No	1-7 days	1-3 Persons (Small Family)	25-34 years
Awdal	Urban	Female	Married	No	No	No	No	No	No	No	Poor	No	1-7 days	1-3 Persons (Small Family)	25-34 years
Awdal	Urban	Female	Never married	No	No	No	No	No	No	No	Poor	No	1-7 days	1-3 Persons (Small Family)	15-24 years
Awdal	Urban	Male	Married	No	No	No	No	No	No	No	Poor	No	0 days	1-3 Persons (Small Family)	35-49 years
Awdal	Urban	Male	Never married	No	No	No	No	No	No	No	Non-Poor	No	1-7 days	7 and more Persons (Large Family)	15-24 years
Awdal	Urban	Female	Never married	No	No	No	No	No	No	No	Non-Poor	No	1-7 days	7 and more Persons (Large Family)	15-24 years
Awdal	Urban	Male	Never married	No	No	No	No	No	No	No	Non-Poor	No	1-7 days	7 and more Persons (Large Family)	15-24 years
Awdal	Urban	Female	Never married	Yes	No	No	No	No	No	No	Poor	No	0 days	7 and more Persons (Large Family)	15-24 years
Awdal	Urban	Female	Married	No	Yes	Yes	Yes	No	No	No	Poor	No	1-7 days	7 and more Persons (Large Family)	35-49 years
Awdal	Urban	Female	Never married	Yes	No	No	No	No	No	No	Poor	No	1-7 days	7 and more Persons (Large Family)	15-24 years
Awdal	Urban	Male	Never married	No	No	No	No	No	No	No	Poor	No	0 days	7 and more Persons (Large Family)	15-24 years
Awdal	Urban	Male	Never married	Yes	No	No	No	No	No	No	Poor	No	0 days	7 and more Persons (Large Family)	15-24 years
Awdal	Urban	Male	Never married	No	No	No	No	No	No	No	Poor	No	0 days	4-6 Prsons (Medium Family)	15-24 years
Awdal	Urban	Female	Never married	No	Yes	No	No	No	No	No	Poor	No	1-7 days	4-6 Prsons (Medium Family)	15-24 years
Awdal	Urban	Male	Never married	No	No	No	No	No	No	No	Poor	No	1-7 days	4-6 Prsons (Medium Family)	15-24 years
Awdal	Urban	Male	Never married	No	No	No	No	No	No	No	Poor	No	1-7 days	4-6 Prsons (Medium Family)	25-34 years
Awdal	Urban	Male	Married	No	No	No	No	No	No	No	Poor	No	1-7 days	4-6 Prsons (Medium Family)	25-34 years
Awdal	Urban	Female	Married	No	Yes	No	No	No	No	No	Poor	No	1-7 days	4-6 Prsons (Medium Family)	35-49 years
Awdal	Urban	Male	Married	No	No	No	No	No	No	No	Poor	No	1-7 days	4-6 Prsons (Medium Family)	50+ years
Awdal	Urban	Female	Never married	Yes	No	No	No	No	No	No	Poor	No	1-7 days	4-6 Prsons (Medium Family)	15-24 years
Awdal	Urban	Female	Never married	Yes	No	No	No	No	No	No	Poor	No	1-7 days	4-6 Prsons (Medium Family)	15-24 years
Awdal	Urban	Female	Divorced	No	Yes	No	No	No	No	No	Poor	No	1-7 days	4-6 Prsons (Medium Family)	50+ years
Awdal	Urban	Male	Married	No	No	No	No	No	Yes	Yes	Poor	No	1-7 days	4-6 Prsons (Medium Family)	25-34 years
Awdal	Urban	Female	Divorced	No	Yes	No	No	No	No	No	Poor	No	1-7 days	4-6 Prsons (Medium Family)	35-49 years
Awdal	Urban	Female	Divorced	No	No	No	No	No	No	No	Non-Poor	No	1-7 days	4-6 Prsons (Medium Family)	35-49 years
Awdal	Urban	Male	Never married	No	No	No	No	No	No	No	Non-Poor	No	1-7 days	4-6 Prsons (Medium Family)	25-34 years
Awdal	Urban	Male	Never married	Yes	No	No	No	No	No	No	Non-Poor	No	1-7 days	4-6 Prsons (Medium Family)	15-24 years
Awdal	Urban	Female	Never married	No	No	No	No	No	No	No	Non-Poor	No	1-7 days	4-6 Prsons (Medium Family)	25-34 years
Awdal	Urban	Male	Married	No	No	No	No	No	No	No	Non-Poor	No	1-7 days	4-6 Prsons (Medium Family)	25-34 years
Awdal	Urban	Male	Never married	No	No	No	No	No	No	No	Non-Poor	No	1-7 days	4-6 Prsons (Medium Family)	25-34 years
Awdal	Rural	Male	Widowed	No	No	No	No	No	No	No	Non-Poor	No	0 days	1-3 Persons (Small Family)	25-34 years
Awdal	Rural	Female	Widowed	No	No	No	No	No	No	No	Non-Poor	No	1-7 days	1-3 Persons (Small Family)	25-34 years
Awdal	Urban	Female	Never married	No	No	No	No	No	No	No	Poor	No	1-7 days	4-6 Prsons (Medium Family)	15-24 years
Awdal	Rural	Male	Never married	No	No	No	No	No	No	No	Poor	No	0 days	4-6 Prsons (Medium Family)	15-24 years
Awdal	Rural	Male	Never married	No	No	No	No	No	No	No	Poor	No	1-7 days	4-6 Prsons (Medium Family)	15-24 years
Awdal	Urban	Male	Never married	Yes	No	No	No	No	No	No	Poor	No	1-7 days	7 and more Persons (Large Family)	15-24 years
Awdal	Urban	Female	Never married	Yes	No	No	No	No	No	No	Poor	No	0 days	7 and more Persons (Large Family)	15-24 years
Awdal	Urban	Female	Never married	Yes	No	No	No	No	No	No	Poor	No	1-7 days	7 and more Persons (Large Family)	15-24 years
Awdal	Urban	Male	Married	No	No	No	No	No	No	No	Non-Poor	No	1-7 days	1-3 Persons (Small Family)	35-49 years
Awdal	Rural	Female	Married	No	No	No	No	No	No	No	Non-Poor	No	1-7 days	4-6 Prsons (Medium Family)	35-49 years
Awdal	Rural	Male	Married	No	No	No	No	No	Yes	Yes	Poor	No	1-7 days	4-6 Prsons (Medium Family)	35-49 years
Awdal	Rural	Female	Married	No	No	No	No	No	No	No	Poor	No	1-7 days	4-6 Prsons (Medium Family)	35-49 years
Awdal	Urban	Female	Divorced	No	No	No	No	No	No	No	Poor	No	1-7 days	7 and more Persons (Large Family)	15-24 years
Awdal	Urban	Female	Never married	No	No	No	No	No	No	No	Poor	No	1-7 days	7 and more Persons (Large Family)	15-24 years
Awdal	Urban	Male	Never married	No	No	No	No	No	No	No	Poor	No	0 days	7 and more Persons (Large Family)	15-24 years
Awdal	Urban	Male	Married	No	No	No	No	No	No	No	Poor	No	1-7 days	7 and more Persons (Large Family)	50+ years
Awdal	Urban	Male	Never married	Yes	No	No	No	No	No	No	Poor	No	1-7 days	7 and more Persons (Large Family)	15-24 years
Awdal	Urban	Female	Never married	No	No	No	No	No	No	No	Poor	No	1-7 days	7 and more Persons (Large Family)	15-24 years
Awdal	Urban	Female	Married	No	No	No	No	No	No	No	Poor	No	1-7 days	1-3 Persons (Small Family)	25-34 years
Awdal	Urban	Female	Never married	Yes	No	No	No	No	No	No	Poor	No	1-7 days	1-3 Persons (Small Family)	25-34 years
Awdal	Urban	Female	Married	No	No	No	No	No	No	No	Poor	No	1-7 days	1-3 Persons (Small Family)	25-34 years
Awdal	Urban	Male	Never married	No	No	No	No	No	No	No	Poor	No	1-7 days	4-6 Prsons (Medium Family)	25-34 years
Awdal	Rural	Male	Married	No	No	No	No	No	No	No	Non-Poor	No	0 days	4-6 Prsons (Medium Family)	35-49 years
Awdal	Rural	Female	Married	No	No	No	No	No	No	No	Non-Poor	No	0 days	4-6 Prsons (Medium Family)	35-49 years
Awdal	Nomadic	Male	Never married	No	No	No	No	No	No	No	Non-Poor	Yes	1-7 days	7 and more Persons (Large Family)	15-24 years
Awdal	Urban	Male	Never married	Yes	No	No	No	No	No	No	Poor	No	1-7 days	4-6 Prsons (Medium Family)	15-24 years
Awdal	Rural	Female	Married	No	No	No	No	No	No	No	Poor	No	1-7 days	4-6 Prsons (Medium Family)	25-34 years
Awdal	Rural	Male	Married	No	No	No	No	No	No	No	Poor	No	1-7 days	4-6 Prsons (Medium Family)	35-49 years
Awdal	Rural	Female	Married	No	No	No	No	No	No	No	Non-Poor	No	1-7 days	7 and more Persons (Large Family)	25-34 years
Awdal	Rural	Male	Never married	No	No	No	No	No	No	No	Non-Poor	No	1-7 days	7 and more Persons (Large Family)	15-24 years
Awdal	Rural	Female	Never married	Yes	No	No	No	No	No	No	Non-Poor	No	1-7 days	7 and more Persons (Large Family)	15-24 years
Awdal	Rural	Male	Married	No	No	No	No	No	No	No	Non-Poor	No	0 days	7 and more Persons (Large Family)	35-49 years
Awdal	Rural	Male	Never married	No	No	No	No	No	Yes	Yes	Poor	No	0 days	4-6 Prsons (Medium Family)	15-24 years
Awdal	Rural	Male	Divorced	No	No	No	No	No	Yes	Yes	Poor	No	1-7 days	4-6 Prsons (Medium Family)	35-49 years
Awdal	Urban	Male	Never married	No	No	No	No	No	No	No	Poor	No	0 days	1-3 Persons (Small Family)	25-34 years
Awdal	Urban	Male	Never married	Yes	No	No	No	No	No	No	Poor	No	0 days	1-3 Persons (Small Family)	15-24 years
Awdal	Urban	Male	Never married	No	No	No	No	No	No	No	Poor	No	1-7 days	1-3 Persons (Small Family)	25-34 years
Awdal	Urban	Male	Never married	No	No	No	No	No	No	No	Poor	No	1-7 days	1-3 Persons (Small Family)	25-34 years
Awdal	Urban	Female	Never married	Yes	No	No	No	No	No	No	Non-Poor	No	1-7 days	7 and more Persons (Large Family)	15-24 years
Awdal	Urban	Female	Never married	No	No	No	No	No	No	No	Non-Poor	No	1-7 days	7 and more Persons (Large Family)	15-24 years
Awdal	Urban	Female	Married	No	No	No	No	No	No	No	Poor	No	1-7 days	7 and more Persons (Large Family)	25-34 years
Awdal	Urban	Male	Married	No	No	No	No	No	No	No	Poor	No	1-7 days	7 and more Persons (Large Family)	35-49 years
Awdal	Urban	Male	Never married	No	No	No	No	No	No	No	Poor	No	1-7 days	7 and more Persons (Large Family)	15-24 years
Awdal	Urban	Female	Never married	No	No	No	No	No	No	No	Poor	No	1-7 days	7 and more Persons (Large Family)	15-24 years
Awdal	Urban	Male	Never married	No	No	No	No	No	No	No	Poor	No	0 days	7 and more Persons (Large Family)	15-24 years
Awdal	Urban	Male	Never married	Yes	No	No	No	No	No	Yes	Poor	No	0 days	4-6 Prsons (Medium Family)	15-24 years
Awdal	Urban	Male	Married	No	No	No	No	No	Yes	Yes	Poor	No	0 days	4-6 Prsons (Medium Family)	35-49 years
Awdal	Urban	Male	Never married	No	No	No	No	No	No	No	Poor	No	0 days	4-6 Prsons (Medium Family)	25-34 years
Awdal	Urban	Female	Never married	No	No	No	No	No	No	No	Poor	No	1-7 days	4-6 Prsons (Medium Family)	15-24 years
Awdal	Urban	Female	Never married	No	No	No	No	No	No	No	Poor	No	1-7 days	4-6 Prsons (Medium Family)	15-24 years
Awdal	Rural	Female	Never married	Yes	No	No	No	No	No	No	Non-Poor	No	1-7 days	7 and more Persons (Large Family)	15-24 years
Awdal	Rural	Female	Never married	No	No	No	No	No	No	No	Non-Poor	No	0 days	7 and more Persons (Large Family)	15-24 years
Awdal	Rural	Male	Never married	Yes	No	No	No	No	No	No	Non-Poor	No	1-7 days	7 and more Persons (Large Family)	15-24 years
Awdal	Rural	Male	Married	No	No	No	No	No	No	No	Non-Poor	No	1-7 days	7 and more Persons (Large Family)	50+ years
Awdal	Rural	Male	Never married	No	No	No	No	No	No	No	Non-Poor	No	1-7 days	7 and more Persons (Large Family)	25-34 years
Awdal	Nomadic	Female	Widowed	Yes	No	No	No	No	No	No	Non-Poor	No	1-7 days	7 and more Persons (Large Family)	15-24 years
Awdal	Urban	Male	Never married	No	No	No	No	No	No	No	Poor	No	1-7 days	4-6 Prsons (Medium Family)	15-24 years
Awdal	Urban	Male	Never married	No	No	No	No	No	No	No	Poor	No	1-7 days	4-6 Prsons (Medium Family)	15-24 years
Awdal	Urban	Male	Never married	No	No	No	No	No	No	No	Poor	No	1-7 days	4-6 Prsons (Medium Family)	15-24 years
Awdal	Urban	Male	Never married	No	No	No	No	No	No	No	Poor	No	0 days	4-6 Prsons (Medium Family)	15-24 years
Awdal	Rural	Male	Never married	No	No	No	No	No	No	No	Poor	No	0 days	1-3 Persons (Small Family)	15-24 years
Awdal	Urban	Male	Never married	Yes	No	No	No	No	No	No	Poor	No	1-7 days	4-6 Prsons (Medium Family)	15-24 years
Awdal	Urban	Male	Never married	Yes	No	No	No	No	No	No	Poor	No	1-7 days	4-6 Prsons (Medium Family)	15-24 years
Awdal	Urban	Male	Never married	Yes	No	No	No	No	No	No	Poor	No	1-7 days	4-6 Prsons (Medium Family)	15-24 years
Awdal	Urban	Male	Never married	Yes	No	No	No	No	No	No	Poor	No	0 days	4-6 Prsons (Medium Family)	15-24 years
Awdal	Urban	Male	Married	No	No	No	No	No	No	Yes	Poor	No	1-7 days	4-6 Prsons (Medium Family)	35-49 years
Awdal	Urban	Female	Never married	No	No	No	No	No	No	No	Poor	No	1-7 days	7 and more Persons (Large Family)	15-24 years
Awdal	Urban	Female	Never married	No	No	No	No	No	No	No	Poor	No	0 days	7 and more Persons (Large Family)	15-24 years
Awdal	Urban	Male	Never married	No	No	No	No	No	No	No	Poor	No	0 days	7 and more Persons (Large Family)	15-24 years
Awdal	Urban	Male	Never married	Yes	No	No	No	No	No	No	Poor	No	0 days	4-6 Prsons (Medium Family)	15-24 years
Awdal	Urban	Female	Never married	No	No	No	No	No	No	No	Poor	No	0 days	4-6 Prsons (Medium Family)	15-24 years
Awdal	Urban	Male	Never married	No	No	No	No	No	No	No	Poor	No	1-7 days	4-6 Prsons (Medium Family)	15-24 years
Awdal	Urban	Male	Married	No	No	No	No	No	No	No	Poor	No	1-7 days	4-6 Prsons (Medium Family)	35-49 years
Awdal	Urban	Male	Never married	Yes	No	No	No	No	No	No	Poor	No	0 days	4-6 Prsons (Medium Family)	15-24 years
Awdal	Urban	Male	Never married	Yes	No	No	No	No	No	No	Poor	No	1-7 days	4-6 Prsons (Medium Family)	15-24 years
Awdal	Urban	Male	Never married	No	No	No	No	No	No	No	Poor	No	1-7 days	4-6 Prsons (Medium Family)	15-24 years
Awdal	Urban	Male	Never married	No	No	No	No	No	No	No	Non-Poor	No	1-7 days	7 and more Persons (Large Family)	25-34 years
Awdal	Urban	Male	Never married	No	No	No	No	No	No	No	Non-Poor	No	1-7 days	7 and more Persons (Large Family)	25-34 years
Awdal	Urban	Female	Divorced	No	No	No	No	No	No	No	Poor	No	1-7 days	1-3 Persons (Small Family)	25-34 years
Awdal	Rural	Male	Never married	Yes	No	No	No	No	No	No	Poor	No	1-7 days	4-6 Prsons (Medium Family)	15-24 years
Awdal	Rural	Female	Never married	Yes	No	No	No	No	Yes	No	Poor	No	1-7 days	4-6 Prsons (Medium Family)	15-24 years
Awdal	Urban	Male	Never married	Yes	No	No	No	No	No	No	Non-Poor	No	1-7 days	7 and more Persons (Large Family)	15-24 years
Awdal	Urban	Female	Married	Yes	No	No	No	No	No	No	Non-Poor	No	1-7 days	7 and more Persons (Large Family)	15-24 years
Awdal	Urban	Male	Never married	Yes	No	No	No	No	No	No	Non-Poor	No	1-7 days	7 and more Persons (Large Family)	15-24 years
Awdal	Urban	Male	Never married	No	No	No	No	No	No	No	Non-Poor	No	1-7 days	7 and more Persons (Large Family)	35-49 years
Awdal	Rural	Female	Never married	Yes	No	No	No	No	No	No	Non-Poor	No	1-7 days	4-6 Prsons (Medium Family)	15-24 years
Awdal	Rural	Male	Married	No	No	No	No	No	No	No	Non-Poor	No	1-7 days	4-6 Prsons (Medium Family)	35-49 years
Awdal	Rural	Female	Never married	Yes	No	No	No	No	No	No	Non-Poor	No	1-7 days	4-6 Prsons (Medium Family)	15-24 years
Awdal	Urban	Female	Never married	Yes	No	No	No	No	No	No	Non-Poor	No	0 days	4-6 Prsons (Medium Family)	15-24 years
Awdal	Urban	Female	Never married	No	No	No	No	No	No	No	Poor	No	0 days	4-6 Prsons (Medium Family)	15-24 years
Awdal	Urban	Female	Never married	No	No	No	No	No	No	No	Poor	No	0 days	1-3 Persons (Small Family)	15-24 years
Awdal	Urban	Female	Never married	No	No	No	No	No	No	No	Poor	No	1-7 days	1-3 Persons (Small Family)	15-24 years
Awdal	Urban	Female	Widowed	No	Yes	No	No	No	No	No	Poor	No	0 days	1-3 Persons (Small Family)	35-49 years
Awdal	Rural	Female	Never married	No	No	No	No	No	No	No	Poor	No	1-7 days	7 and more Persons (Large Family)	25-34 years
Awdal	Rural	Female	Married	No	No	No	No	No	No	No	Poor	No	1-7 days	7 and more Persons (Large Family)	35-49 years
Awdal	Rural	Male	Married	No	No	No	No	No	No	No	Poor	No	1-7 days	7 and more Persons (Large Family)	35-49 years
Awdal	Urban	Male	Married	No	No	No	No	No	No	No	Poor	No	1-7 days	4-6 Prsons (Medium Family)	35-49 years
Awdal	Urban	Male	Never married	Yes	No	No	No	No	No	No	Poor	No	1-7 days	4-6 Prsons (Medium Family)	15-24 years
Awdal	Urban	Female	Never married	Yes	No	No	No	No	No	No	Poor	No	1-7 days	7 and more Persons (Large Family)	15-24 years
Awdal	Urban	Female	Divorced	No	No	No	No	No	No	No	Non-Poor	No	0 days	7 and more Persons (Large Family)	25-34 years
Awdal	Urban	Female	Never married	No	No	No	No	No	No	No	Non-Poor	No	1-7 days	7 and more Persons (Large Family)	15-24 years
Awdal	Urban	Female	Married	No	No	No	No	No	No	No	Non-Poor	No	0 days	7 and more Persons (Large Family)	35-49 years
Awdal	Urban	Male	Married	No	No	No	No	No	No	No	Non-Poor	No	0 days	7 and more Persons (Large Family)	35-49 years
Awdal	Rural	Male	Never married	No	No	No	No	No	No	No	Non-Poor	No	1-7 days	4-6 Prsons (Medium Family)	25-34 years
Awdal	Rural	Male	Never married	Yes	No	No	No	No	No	No	Non-Poor	No	1-7 days	4-6 Prsons (Medium Family)	15-24 years
Awdal	Rural	Male	Never married	No	No	No	No	No	No	No	Non-Poor	No	0 days	4-6 Prsons (Medium Family)	15-24 years
Awdal	Urban	Female	Married	No	No	No	No	No	No	No	Poor	No	1-7 days	4-6 Prsons (Medium Family)	25-34 years
Awdal	Urban	Male	Married	No	No	No	No	No	No	No	Poor	No	1-7 days	4-6 Prsons (Medium Family)	35-49 years
Awdal	Urban	Male	Never married	No	No	No	No	No	No	No	Poor	No	1-7 days	4-6 Prsons (Medium Family)	25-34 years
Awdal	Urban	Female	Married	No	No	No	No	No	No	No	Poor	No	1-7 days	7 and more Persons (Large Family)	25-34 years
Awdal	Nomadic	Female	Married	No	No	No	No	No	No	No	Poor	No	1-7 days	1-3 Persons (Small Family)	25-34 years
Awdal	Rural	Male	Married	No	No	No	No	No	No	Yes	Poor	No	0 days	4-6 Prsons (Medium Family)	35-49 years
Awdal	Urban	Male	Never married	No	No	No	No	No	No	No	Non-Poor	No	1-7 days	7 and more Persons (Large Family)	25-34 years
Awdal	Urban	Male	Married	No	Yes	No	No	No	No	No	Non-Poor	No	0 days	7 and more Persons (Large Family)	50+ years
Awdal	Urban	Male	Never married	No	No	No	No	No	No	No	Non-Poor	No	0 days	7 and more Persons (Large Family)	35-49 years
Awdal	Urban	Female	Married	No	No	No	No	No	No	No	Non-Poor	No	0 days	7 and more Persons (Large Family)	25-34 years
Awdal	Urban	Male	Never married	No	No	No	No	No	No	No	Non-Poor	No	1-7 days	7 and more Persons (Large Family)	25-34 years
Awdal	Urban	Female	Married	No	No	No	No	No	No	No	Non-Poor	No	0 days	7 and more Persons (Large Family)	25-34 years
Awdal	Urban	Female	Married	No	No	No	No	No	No	No	Poor	No	1-7 days	4-6 Prsons (Medium Family)	15-24 years
Awdal	Urban	Female	Never married	No	No	No	No	No	No	No	Poor	No	0 days	4-6 Prsons (Medium Family)	15-24 years
Awdal	Urban	Female	Married	No	No	No	No	No	No	No	Poor	No	1-7 days	4-6 Prsons (Medium Family)	25-34 years
Awdal	Urban	Male	Married	No	No	No	No	No	No	Yes	Poor	No	0 days	4-6 Prsons (Medium Family)	25-34 years
Awdal	Rural	Female	Never married	Yes	No	No	No	No	No	No	Poor	No	1-7 days	4-6 Prsons (Medium Family)	15-24 years
Awdal	Rural	Male	Never married	Yes	No	No	No	No	No	No	Poor	No	1-7 days	4-6 Prsons (Medium Family)	15-24 years
Awdal	Rural	Female	Never married	Yes	No	No	No	No	No	No	Poor	No	1-7 days	4-6 Prsons (Medium Family)	15-24 years
Awdal	Rural	Male	Never married	Yes	No	No	No	No	No	No	Poor	No	1-7 days	4-6 Prsons (Medium Family)	15-24 years
Awdal	Urban	Male	Never married	No	No	No	No	No	No	No	Poor	No	1-7 days	1-3 Persons (Small Family)	15-24 years
Awdal	Urban	Female	Never married	Yes	No	No	No	No	No	No	Poor	No	1-7 days	1-3 Persons (Small Family)	15-24 years
Awdal	Urban	Male	Married	No	Yes	No	No	No	No	No	Poor	No	0 days	1-3 Persons (Small Family)	25-34 years
Awdal	Urban	Male	Never married	Yes	No	No	No	No	No	No	Poor	No	1-7 days	1-3 Persons (Small Family)	15-24 years
Awdal	Urban	Male	Never married	No	No	No	No	No	No	No	Poor	No	0 days	1-3 Persons (Small Family)	15-24 years
Awdal	Urban	Male	Never married	Yes	No	No	No	No	No	No	Poor	No	1-7 days	1-3 Persons (Small Family)	15-24 years
Awdal	Urban	Male	Married	No	No	No	No	No	No	No	Poor	No	1-7 days	1-3 Persons (Small Family)	50+ years
Awdal	Urban	Female	Married	No	No	No	No	No	No	No	Poor	No	0 days	1-3 Persons (Small Family)	35-49 years
Awdal	Urban	Female	Never married	Yes	No	No	No	No	No	No	Poor	No	1-7 days	1-3 Persons (Small Family)	15-24 years
Awdal	Urban	Female	Never married	Yes	No	No	No	No	No	No	Poor	No	1-7 days	7 and more Persons (Large Family)	15-24 years
Awdal	Urban	Male	Never married	No	No	No	No	No	No	No	Poor	No	1-7 days	7 and more Persons (Large Family)	25-34 years
Awdal	Urban	Male	Never married	No	No	No	No	No	No	No	Poor	No	1-7 days	7 and more Persons (Large Family)	35-49 years
Awdal	Urban	Female	Never married	Yes	No	No	No	No	No	No	Poor	No	1-7 days	7 and more Persons (Large Family)	15-24 years
Awdal	Rural	Male	Never married	Yes	No	No	No	No	No	No	Poor	No	1-7 days	7 and more Persons (Large Family)	15-24 years
Awdal	Rural	Male	Married	No	No	No	No	No	No	Yes	Poor	No	0 days	7 and more Persons (Large Family)	35-49 years
Awdal	Rural	Male	Married	No	No	No	No	No	No	Yes	Poor	No	1-7 days	7 and more Persons (Large Family)	25-34 years
Awdal	Urban	Male	Never married	Yes	No	No	No	No	No	No	Poor	No	1-7 days	4-6 Prsons (Medium Family)	15-24 years
Awdal	Urban	Male	Never married	Yes	No	No	No	No	No	No	Poor	No	1-7 days	4-6 Prsons (Medium Family)	15-24 years
Awdal	Urban	Male	Never married	Yes	No	No	No	No	No	No	Poor	No	1-7 days	4-6 Prsons (Medium Family)	15-24 years
Awdal	Urban	Male	Never married	Yes	No	No	No	No	No	No	Poor	No	1-7 days	4-6 Prsons (Medium Family)	15-24 years
Awdal	Urban	Male	Never married	Yes	No	No	No	No	No	No	Poor	No	1-7 days	4-6 Prsons (Medium Family)	15-24 years
Awdal	Urban	Male	Never married	Yes	No	No	No	No	No	No	Poor	No	1-7 days	4-6 Prsons (Medium Family)	15-24 years
Awdal	Urban	Male	Never married	Yes	No	No	No	No	No	No	Poor	No	1-7 days	4-6 Prsons (Medium Family)	15-24 years
Awdal	Urban	Male	Never married	Yes	No	No	No	No	No	No	Poor	No	1-7 days	4-6 Prsons (Medium Family)	15-24 years
Awdal	Rural	Male	Married	No	No	No	No	No	No	No	Poor	No	1-7 days	7 and more Persons (Large Family)	35-49 years
Awdal	Rural	Female	Married	No	No	No	No	No	No	No	Poor	No	1-7 days	7 and more Persons (Large Family)	35-49 years
Awdal	Rural	Female	Never married	No	No	No	No	No	No	No	Poor	No	1-7 days	7 and more Persons (Large Family)	15-24 years
Awdal	Rural	Female	Never married	Yes	No	No	No	No	No	No	Poor	No	1-7 days	7 and more Persons (Large Family)	15-24 years
Awdal	Rural	Female	Never married	Yes	No	No	No	No	No	No	Poor	No	1-7 days	7 and more Persons (Large Family)	15-24 years
Awdal	Rural	Male	Never married	Yes	No	No	No	No	No	No	Poor	No	1-7 days	7 and more Persons (Large Family)	15-24 years
Awdal	Urban	Female	Married	No	No	No	No	No	No	No	Poor	No	1-7 days	7 and more Persons (Large Family)	25-34 years
Awdal	Urban	Male	Married	No	No	No	No	No	No	No	Poor	No	1-7 days	7 and more Persons (Large Family)	35-49 years
Awdal	Urban	Female	Married	No	No	No	No	No	No	No	Non-Poor	No	1-7 days	7 and more Persons (Large Family)	35-49 years
Awdal	Urban	Male	Never married	No	No	No	No	No	No	No	Non-Poor	No	1-7 days	7 and more Persons (Large Family)	15-24 years
Awdal	Rural	Female	Never married	Yes	No	No	No	No	No	No	Poor	No	1-7 days	4-6 Prsons (Medium Family)	25-34 years
Awdal	Rural	Female	Never married	No	No	No	No	No	No	No	Poor	No	1-7 days	4-6 Prsons (Medium Family)	25-34 years
Awdal	Urban	Male	Married	No	No	No	No	No	No	No	Poor	No	1-7 days	4-6 Prsons (Medium Family)	35-49 years
Awdal	Rural	Female	Married	No	Yes	No	No	No	No	No	Poor	No	1-7 days	7 and more Persons (Large Family)	35-49 years
Awdal	Urban	Male	Never married	Yes	No	No	No	No	No	No	Non-Poor	No	0 days	4-6 Prsons (Medium Family)	15-24 years
Awdal	Urban	Female	Never married	Yes	No	No	No	No	No	No	Non-Poor	No	1-7 days	4-6 Prsons (Medium Family)	15-24 years
Awdal	Urban	Female	Divorced	No	No	No	No	No	No	No	Non-Poor	No	0 days	4-6 Prsons (Medium Family)	35-49 years
Awdal	Urban	Female	Never married	No	No	No	No	No	No	No	Non-Poor	No	1-7 days	4-6 Prsons (Medium Family)	25-34 years
Awdal	Urban	Female	Never married	No	No	No	No	No	No	No	Non-Poor	No	1-7 days	4-6 Prsons (Medium Family)	25-34 years
Awdal	Urban	Female	Never married	No	No	No	No	No	No	No	Non-Poor	No	0 days	4-6 Prsons (Medium Family)	25-34 years
Awdal	Rural	Male	Married	No	No	No	No	No	No	Yes	Poor	No	1-7 days	4-6 Prsons (Medium Family)	35-49 years
Awdal	Urban	Female	Never married	Yes	No	No	No	No	No	No	Poor	No	1-7 days	7 and more Persons (Large Family)	15-24 years
Awdal	Urban	Male	Never married	Yes	No	No	No	No	No	No	Poor	No	1-7 days	7 and more Persons (Large Family)	15-24 years
Awdal	Urban	Male	Never married	Yes	No	No	No	No	No	No	Non-Poor	No	0 days	7 and more Persons (Large Family)	25-34 years
Awdal	Urban	Female	Never married	Yes	No	No	No	No	No	No	Non-Poor	No	1-7 days	7 and more Persons (Large Family)	15-24 years
Awdal	Urban	Female	Never married	Yes	No	No	No	No	No	No	Non-Poor	No	1-7 days	7 and more Persons (Large Family)	15-24 years
Awdal	Urban	Male	Married	No	Yes	No	No	No	No	No	Non-Poor	No	1-7 days	7 and more Persons (Large Family)	50+ years
Awdal	Urban	Female	Never married	No	No	No	No	No	No	No	Non-Poor	No	0 days	7 and more Persons (Large Family)	15-24 years
Awdal	Urban	Female	Never married	Yes	No	No	No	No	No	No	Non-Poor	No	0 days	7 and more Persons (Large Family)	15-24 years
Awdal	Urban	Male	Never married	Yes	No	No	No	No	No	No	Non-Poor	No	1-7 days	7 and more Persons (Large Family)	15-24 years
Awdal	Urban	Female	Never married	No	No	No	No	No	No	No	Non-Poor	No	1-7 days	7 and more Persons (Large Family)	15-24 years
Awdal	Urban	Female	Never married	No	No	No	No	No	No	No	Non-Poor	No	0 days	7 and more Persons (Large Family)	25-34 years
Awdal	Urban	Female	Never married	Yes	No	No	No	No	No	No	Non-Poor	No	1-7 days	7 and more Persons (Large Family)	15-24 years
Awdal	Urban	Female	Never married	No	No	No	No	No	No	No	Non-Poor	No	1-7 days	7 and more Persons (Large Family)	25-34 years
Awdal	Urban	Female	Never married	Yes	No	No	No	No	No	No	Non-Poor	No	1-7 days	4-6 Prsons (Medium Family)	15-24 years
Awdal	Urban	Female	Never married	Yes	No	No	No	No	No	No	Non-Poor	No	1-7 days	4-6 Prsons (Medium Family)	15-24 years
Awdal	Urban	Female	Never married	Yes	No	No	No	No	No	No	Non-Poor	No	1-7 days	4-6 Prsons (Medium Family)	15-24 years
Awdal	Urban	Male	Never married	No	No	No	No	No	No	No	Poor	No	1-7 days	4-6 Prsons (Medium Family)	15-24 years
Awdal	Urban	Male	Never married	No	No	No	No	No	No	No	Poor	No	1-7 days	4-6 Prsons (Medium Family)	15-24 years
Awdal	Urban	Male	Never married	No	No	No	No	No	No	No	Poor	No	1-7 days	4-6 Prsons (Medium Family)	15-24 years
Awdal	Urban	Male	Married	No	No	No	No	No	No	Yes	Poor	No	1-7 days	1-3 Persons (Small Family)	35-49 years
Awdal	Urban	Female	Married	No	No	No	No	No	No	No	Poor	No	1-7 days	1-3 Persons (Small Family)	35-49 years
Awdal	Urban	Female	Never married	Yes	No	No	No	No	No	No	Poor	No	1-7 days	1-3 Persons (Small Family)	15-24 years
Awdal	Urban	Male	Never married	No	No	No	No	No	No	No	Poor	No	1-7 days	1-3 Persons (Small Family)	15-24 years
Awdal	Urban	Male	Never married	Yes	No	No	No	No	No	No	Poor	No	1-7 days	1-3 Persons (Small Family)	15-24 years
Awdal	Urban	Male	Never married	No	No	No	No	No	No	No	Poor	No	0 days	1-3 Persons (Small Family)	15-24 years
Awdal	Urban	Female	Married	No	No	Yes	No	No	No	No	Poor	No	1-7 days	4-6 Prsons (Medium Family)	25-34 years
Awdal	Urban	Male	Married	No	No	No	No	No	No	No	Poor	No	1-7 days	4-6 Prsons (Medium Family)	25-34 years
Awdal	Nomadic	Male	Married	No	No	No	No	No	No	No	Non-Poor	No	1-7 days	4-6 Prsons (Medium Family)	15-24 years
Awdal	Urban	Male	Never married	Yes	No	No	No	No	No	No	Poor	No	0 days	7 and more Persons (Large Family)	15-24 years
Awdal	Urban	Female	Never married	Yes	No	No	No	No	No	No	Poor	No	1-7 days	7 and more Persons (Large Family)	15-24 years
Awdal	Urban	Female	Never married	No	No	No	No	No	No	No	Poor	No	1-7 days	1-3 Persons (Small Family)	15-24 years
Awdal	Urban	Female	Married	No	No	No	No	No	No	No	Poor	No	1-7 days	4-6 Prsons (Medium Family)	35-49 years
Awdal	Urban	Male	Married	No	Yes	No	No	No	Yes	Yes	Poor	No	1-7 days	4-6 Prsons (Medium Family)	35-49 years
Awdal	Rural	Male	Never married	Yes	No	No	No	No	No	No	Poor	No	0 days	7 and more Persons (Large Family)	15-24 years
Awdal	Rural	Female	Never married	Yes	No	No	No	No	No	No	Poor	No	1-7 days	7 and more Persons (Large Family)	15-24 years
Awdal	Rural	Female	Married	No	Yes	No	No	No	No	No	Poor	No	1-7 days	7 and more Persons (Large Family)	35-49 years
Awdal	Rural	Male	Never married	No	No	No	No	No	No	No	Poor	No	1-7 days	7 and more Persons (Large Family)	25-34 years
Awdal	Rural	Female	Never married	Yes	No	No	No	No	No	No	Poor	No	0 days	7 and more Persons (Large Family)	15-24 years
Awdal	Urban	Male	Never married	No	No	No	No	No	No	No	Non-Poor	No	1-7 days	4-6 Prsons (Medium Family)	15-24 years
Awdal	Urban	Female	Never married	No	No	No	No	No	No	No	Non-Poor	No	0 days	4-6 Prsons (Medium Family)	25-34 years
Awdal	Urban	Male	Married	No	No	No	No	No	No	No	Poor	No	1-7 days	7 and more Persons (Large Family)	25-34 years
Awdal	Urban	Female	Married	No	No	No	No	No	No	No	Poor	No	0 days	7 and more Persons (Large Family)	25-34 years
Awdal	Urban	Male	Never married	No	No	No	No	No	No	No	Poor	No	1-7 days	7 and more Persons (Large Family)	25-34 years
Awdal	Urban	Female	Married	No	No	No	No	No	No	No	Poor	No	1-7 days	4-6 Prsons (Medium Family)	15-24 years
Awdal	Urban	Male	Married	No	No	No	No	No	No	No	Poor	No	1-7 days	4-6 Prsons (Medium Family)	35-49 years
Awdal	Urban	Female	Never married	No	No	No	No	No	No	No	Poor	No	0 days	7 and more Persons (Large Family)	15-24 years
Awdal	Urban	Female	Married	No	No	No	No	No	No	No	Poor	No	1-7 days	7 and more Persons (Large Family)	25-34 years
Awdal	Urban	Male	Married	No	No	No	No	No	No	No	Poor	No	1-7 days	1-3 Persons (Small Family)	25-34 years
Awdal	Urban	Male	Never married	Yes	No	No	No	No	No	No	Non-Poor	No	1-7 days	7 and more Persons (Large Family)	15-24 years
Awdal	Urban	Male	Married	No	No	No	No	No	No	No	Non-Poor	No	1-7 days	7 and more Persons (Large Family)	50+ years
Awdal	Urban	Male	Never married	Yes	No	No	No	No	No	No	Non-Poor	No	0 days	7 and more Persons (Large Family)	15-24 years
Awdal	Urban	Male	Never married	No	No	No	No	No	No	No	Poor	No	1-7 days	7 and more Persons (Large Family)	15-24 years
Awdal	Urban	Male	Married	No	No	No	No	No	No	No	Non-Poor	No	1-7 days	7 and more Persons (Large Family)	35-49 years
Awdal	Urban	Male	Married	No	No	No	No	No	No	No	Poor	No	1-7 days	4-6 Prsons (Medium Family)	25-34 years
Awdal	Urban	Male	Married	No	No	No	No	No	No	No	Poor	No	1-7 days	4-6 Prsons (Medium Family)	35-49 years
Awdal	Urban	Female	Married	No	No	No	No	No	No	No	Poor	No	1-7 days	4-6 Prsons (Medium Family)	15-24 years
Awdal	Urban	Female	Never married	Yes	No	Yes	Yes	No	No	No	Poor	No	1-7 days	4-6 Prsons (Medium Family)	15-24 years
Awdal	Urban	Male	Married	No	No	No	No	No	No	No	Non-Poor	No	1-7 days	7 and more Persons (Large Family)	50+ years
Awdal	Urban	Male	Never married	Yes	No	No	No	No	No	No	Non-Poor	No	1-7 days	7 and more Persons (Large Family)	15-24 years
Awdal	Urban	Female	Never married	Yes	No	No	No	No	No	No	Non-Poor	No	1-7 days	7 and more Persons (Large Family)	15-24 years
Awdal	Urban	Female	Never married	No	No	No	No	No	No	No	Non-Poor	No	1-7 days	7 and more Persons (Large Family)	15-24 years
Awdal	Urban	Female	Never married	No	No	No	No	No	No	No	Non-Poor	No	1-7 days	7 and more Persons (Large Family)	15-24 years
Awdal	Urban	Female	Never married	Yes	No	No	No	No	No	No	Non-Poor	No	0 days	7 and more Persons (Large Family)	25-34 years
Awdal	Urban	Female	Never married	Yes	No	No	No	No	No	No	Non-Poor	No	1-7 days	7 and more Persons (Large Family)	15-24 years
Awdal	Urban	Male	Never married	Yes	No	No	No	No	No	No	Non-Poor	No	1-7 days	7 and more Persons (Large Family)	15-24 years
Awdal	Urban	Male	Never married	No	No	No	No	No	No	No	Non-Poor	No	0 days	7 and more Persons (Large Family)	25-34 years
Awdal	Rural	Female	Never married	No	No	No	No	No	No	No	Non-Poor	No	1-7 days	7 and more Persons (Large Family)	15-24 years
Awdal	Urban	Female	Married	No	No	No	No	No	No	No	Non-Poor	No	0 days	7 and more Persons (Large Family)	35-49 years
Awdal	Urban	Female	Never married	No	No	No	No	No	No	No	Non-Poor	No	1-7 days	7 and more Persons (Large Family)	15-24 years
Awdal	Urban	Male	Never married	No	No	No	No	No	No	No	Non-Poor	No	1-7 days	7 and more Persons (Large Family)	25-34 years
Awdal	Urban	Male	Divorced	No	No	No	No	No	No	No	Non-Poor	No	1-7 days	7 and more Persons (Large Family)	35-49 years
Awdal	Rural	Female	Married	No	No	No	No	No	No	No	Non-Poor	No	1-7 days	7 and more Persons (Large Family)	15-24 years
Awdal	Urban	Male	Never married	Yes	No	No	No	No	No	No	Non-Poor	No	1-7 days	7 and more Persons (Large Family)	15-24 years
Awdal	Rural	Female	Married	No	No	No	No	No	No	No	Poor	No	1-7 days	1-3 Persons (Small Family)	25-34 years
Awdal	Urban	Male	Married	No	Yes	No	No	No	Yes	Yes	Non-Poor	No	1-7 days	7 and more Persons (Large Family)	35-49 years
Awdal	Urban	Male	Never married	Yes	No	No	No	No	No	No	Poor	No	1-7 days	1-3 Persons (Small Family)	15-24 years
Awdal	Urban	Male	Never married	Yes	No	No	No	No	No	No	Poor	No	1-7 days	1-3 Persons (Small Family)	15-24 years
Awdal	Urban	Male	Widowed	Yes	No	No	No	No	No	No	Poor	No	1-7 days	1-3 Persons (Small Family)	15-24 years
Awdal	Urban	Male	Never married	Yes	No	No	No	No	No	No	Poor	No	1-7 days	1-3 Persons (Small Family)	15-24 years
Awdal	Urban	Male	Widowed	Yes	No	No	No	No	No	No	Poor	No	0 days	1-3 Persons (Small Family)	15-24 years
Awdal	Urban	Male	Never married	Yes	No	No	No	No	No	No	Poor	No	1-7 days	1-3 Persons (Small Family)	15-24 years
Awdal	Urban	Male	Married	No	No	No	No	No	No	No	Poor	No	1-7 days	4-6 Prsons (Medium Family)	35-49 years
Awdal	Urban	Female	Married	No	No	No	No	No	No	No	Poor	No	1-7 days	4-6 Prsons (Medium Family)	15-24 years
Awdal	Urban	Female	Divorced	No	No	No	No	No	No	No	Poor	Yes	1-7 days	7 and more Persons (Large Family)	25-34 years
Awdal	Urban	Female	Never married	Yes	No	No	No	No	No	No	Poor	Yes	1-7 days	7 and more Persons (Large Family)	15-24 years
Awdal	Urban	Male	Never married	No	No	No	No	No	No	No	Poor	Yes	1-7 days	7 and more Persons (Large Family)	25-34 years
Awdal	Urban	Male	Married	No	No	No	No	No	No	No	Poor	No	1-7 days	7 and more Persons (Large Family)	35-49 years
Awdal	Urban	Male	Never married	Yes	No	No	No	No	No	No	Poor	No	1-7 days	7 and more Persons (Large Family)	15-24 years
Awdal	Urban	Female	Divorced	No	Yes	No	No	No	No	No	Non-Poor	No	1-7 days	1-3 Persons (Small Family)	35-49 years
Awdal	Urban	Female	Never married	Yes	No	No	No	No	No	No	Non-Poor	No	1-7 days	1-3 Persons (Small Family)	15-24 years
Awdal	Urban	Male	Never married	Yes	No	No	No	No	No	No	Non-Poor	No	1-7 days	7 and more Persons (Large Family)	15-24 years
Awdal	Urban	Male	Married	No	No	No	No	No	No	No	Non-Poor	No	1-7 days	4-6 Prsons (Medium Family)	35-49 years
Awdal	Rural	Male	Never married	No	No	No	No	No	No	No	Poor	No	1-7 days	1-3 Persons (Small Family)	25-34 years
Awdal	Rural	Female	Never married	Yes	No	No	No	No	No	No	Poor	No	1-7 days	1-3 Persons (Small Family)	25-34 years
Awdal	Rural	Male	Married	No	No	No	No	No	No	No	Poor	No	0 days	1-3 Persons (Small Family)	50+ years
Awdal	Rural	Male	Never married	Yes	No	No	No	No	No	No	Poor	No	1-7 days	1-3 Persons (Small Family)	25-34 years
Awdal	Rural	Male	Never married	No	No	No	No	No	No	No	Poor	No	0 days	1-3 Persons (Small Family)	35-49 years
Awdal	Rural	Male	Married	No	No	No	No	No	No	No	Non-Poor	No	1-7 days	4-6 Prsons (Medium Family)	35-49 years
Awdal	Rural	Male	Never married	No	No	No	No	No	No	No	Non-Poor	No	1-7 days	4-6 Prsons (Medium Family)	15-24 years
Awdal	Urban	Male	Never married	Yes	No	No	No	No	No	No	Poor	No	1-7 days	7 and more Persons (Large Family)	15-24 years
Awdal	Urban	Male	Never married	No	No	No	No	No	No	No	Poor	No	1-7 days	7 and more Persons (Large Family)	35-49 years
Awdal	Urban	Male	Never married	No	No	No	No	No	No	No	Non-Poor	No	1-7 days	1-3 Persons (Small Family)	25-34 years
Awdal	Urban	Female	Never married	No	No	No	No	No	No	No	Non-Poor	No	1-7 days	1-3 Persons (Small Family)	25-34 years
Awdal	Urban	Male	Never married	No	No	No	No	No	No	No	Non-Poor	No	0 days	1-3 Persons (Small Family)	25-34 years
Awdal	Urban	Male	Married	No	No	No	No	No	No	No	Poor	No	1-7 days	4-6 Prsons (Medium Family)	25-34 years
Awdal	Urban	Male	Never married	No	No	No	No	No	No	No	Poor	No	1-7 days	4-6 Prsons (Medium Family)	25-34 years
Awdal	Urban	Male	Never married	No	No	No	No	No	No	No	Poor	No	0 days	4-6 Prsons (Medium Family)	25-34 years
Awdal	Urban	Female	Married	No	No	No	No	No	No	No	Poor	No	1-7 days	4-6 Prsons (Medium Family)	35-49 years
Awdal	Urban	Female	Never married	Yes	No	No	No	No	No	No	Poor	No	1-7 days	4-6 Prsons (Medium Family)	15-24 years
Awdal	Nomadic	Male	Married	No	Yes	No	No	No	No	Yes	Poor	No	0 days	4-6 Prsons (Medium Family)	50+ years
Awdal	Rural	Female	Divorced	No	No	No	No	No	No	No	Non-Poor	No	1-7 days	4-6 Prsons (Medium Family)	15-24 years
Awdal	Rural	Female	Never married	Yes	No	No	No	No	No	No	Non-Poor	No	1-7 days	4-6 Prsons (Medium Family)	15-24 years
Awdal	Rural	Female	Never married	No	No	No	No	No	No	No	Non-Poor	No	1-7 days	4-6 Prsons (Medium Family)	15-24 years
Awdal	Urban	Female	Married	No	No	No	No	No	No	No	Poor	No	1-7 days	4-6 Prsons (Medium Family)	25-34 years
Awdal	Urban	Male	Married	No	No	No	No	No	No	No	Poor	No	0 days	4-6 Prsons (Medium Family)	35-49 years
Awdal	Rural	Female	Never married	Yes	No	No	No	No	No	No	Poor	No	1-7 days	4-6 Prsons (Medium Family)	15-24 years
Awdal	Rural	Male	Married	No	No	No	No	No	No	No	Poor	No	0 days	4-6 Prsons (Medium Family)	35-49 years
Awdal	Urban	Male	Never married	Yes	No	No	No	No	No	No	Non-Poor	No	1-7 days	4-6 Prsons (Medium Family)	15-24 years
Awdal	Urban	Male	Never married	Yes	No	No	No	No	No	No	Non-Poor	No	1-7 days	4-6 Prsons (Medium Family)	15-24 years
Awdal	Nomadic	Male	Never married	No	No	No	No	No	No	No	Poor	No	1-7 days	7 and more Persons (Large Family)	15-24 years
Awdal	Nomadic	Male	Married	No	Yes	No	No	No	No	No	Poor	No	1-7 days	7 and more Persons (Large Family)	25-34 years
Awdal	Rural	Female	Married	No	No	No	No	No	No	No	Poor	No	1-7 days	4-6 Prsons (Medium Family)	25-34 years
Awdal	Urban	Male	Never married	Yes	No	No	No	No	No	No	Poor	No	0 days	1-3 Persons (Small Family)	15-24 years
Awdal	Urban	Male	Never married	Yes	No	No	No	No	No	No	Poor	No	1-7 days	1-3 Persons (Small Family)	15-24 years
Awdal	Urban	Male	Never married	Yes	No	No	No	No	No	No	Poor	No	1-7 days	1-3 Persons (Small Family)	25-34 years
Awdal	Rural	Female	Divorced	No	Yes	No	No	No	No	No	Non-Poor	No	0 days	1-3 Persons (Small Family)	50+ years
Awdal	Rural	Male	Never married	No	No	No	No	No	No	No	Non-Poor	No	0 days	1-3 Persons (Small Family)	15-24 years
Awdal	Urban	Female	Never married	Yes	No	No	No	No	No	No	Poor	No	1-7 days	4-6 Prsons (Medium Family)	15-24 years
Awdal	Urban	Female	Never married	No	No	No	No	No	No	No	Poor	No	1-7 days	4-6 Prsons (Medium Family)	15-24 years
Awdal	Urban	Female	Never married	No	No	No	No	No	No	No	Poor	No	1-7 days	4-6 Prsons (Medium Family)	15-24 years
Awdal	Urban	Male	Married	No	No	No	No	No	Yes	Yes	Poor	No	0 days	4-6 Prsons (Medium Family)	25-34 years
Awdal	Rural	Male	Never married	No	No	No	No	No	No	No	Poor	No	1-7 days	7 and more Persons (Large Family)	15-24 years
Awdal	Rural	Female	Married	No	No	No	No	No	No	No	Poor	No	1-7 days	7 and more Persons (Large Family)	15-24 years
Awdal	Rural	Female	Never married	No	No	No	No	No	No	No	Poor	No	0 days	4-6 Prsons (Medium Family)	15-24 years
Awdal	Rural	Female	Never married	Yes	No	No	No	No	No	No	Poor	No	1-7 days	4-6 Prsons (Medium Family)	15-24 years
Awdal	Rural	Female	Never married	No	No	No	No	No	No	No	Poor	No	1-7 days	4-6 Prsons (Medium Family)	15-24 years
Awdal	Rural	Male	Married	No	No	No	No	No	Yes	Yes	Poor	No	1-7 days	4-6 Prsons (Medium Family)	35-49 years
Awdal	Rural	Male	Married	No	No	No	No	No	No	No	Non-Poor	No	0 days	7 and more Persons (Large Family)	25-34 years
Awdal	Urban	Male	Never married	No	No	No	No	No	No	No	Poor	No	1-7 days	4-6 Prsons (Medium Family)	25-34 years
Awdal	Urban	Male	Never married	Yes	No	No	No	No	No	No	Poor	No	1-7 days	4-6 Prsons (Medium Family)	25-34 years
Awdal	Urban	Male	Never married	Yes	No	No	No	No	No	No	Poor	No	0 days	4-6 Prsons (Medium Family)	25-34 years
Awdal	Urban	Female	Married	No	No	No	No	No	No	No	Poor	No	1-7 days	4-6 Prsons (Medium Family)	25-34 years
Awdal	Urban	Female	Divorced	No	No	No	No	No	No	No	Non-Poor	No	1-7 days	7 and more Persons (Large Family)	35-49 years
Awdal	Rural	Female	Never married	Yes	No	No	No	No	No	No	Non-Poor	No	0 days	4-6 Prsons (Medium Family)	15-24 years
Awdal	Rural	Female	Married	No	No	No	No	No	No	No	Non-Poor	No	1-7 days	4-6 Prsons (Medium Family)	15-24 years
Awdal	Rural	Female	Never married	No	No	No	No	No	No	No	Non-Poor	No	1-7 days	4-6 Prsons (Medium Family)	25-34 years
Awdal	Rural	Male	Married	No	No	No	No	No	No	No	Poor	No	1-7 days	4-6 Prsons (Medium Family)	50+ years
Awdal	Rural	Male	Never married	No	No	No	No	No	No	No	Poor	No	0 days	4-6 Prsons (Medium Family)	15-24 years
Awdal	Rural	Female	Never married	No	No	No	No	No	No	No	Poor	No	1-7 days	4-6 Prsons (Medium Family)	25-34 years
Awdal	Urban	Female	Married	No	No	No	No	No	No	No	Poor	No	0 days	4-6 Prsons (Medium Family)	35-49 years
Awdal	Rural	Male	Never married	Yes	No	No	No	No	No	No	Poor	No	1-7 days	4-6 Prsons (Medium Family)	15-24 years
Awdal	Rural	Male	Never married	Yes	No	No	No	No	No	No	Poor	No	1-7 days	4-6 Prsons (Medium Family)	15-24 years
Awdal	Urban	Female	Never married	Yes	No	No	No	No	No	No	Poor	No	1-7 days	1-3 Persons (Small Family)	15-24 years
Awdal	Urban	Male	Married	No	Yes	No	No	No	No	No	Poor	No	1-7 days	1-3 Persons (Small Family)	35-49 years
Awdal	Urban	Female	Married	No	Yes	No	No	No	No	No	Poor	No	1-7 days	1-3 Persons (Small Family)	25-34 years
Awdal	Urban	Male	Never married	No	No	No	No	No	No	No	Poor	No	1-7 days	1-3 Persons (Small Family)	25-34 years
Awdal	Rural	Male	Married	No	No	No	No	No	No	No	Non-Poor	No	0 days	4-6 Prsons (Medium Family)	35-49 years
Awdal	Rural	Male	Never married	Yes	No	No	No	No	No	No	Non-Poor	No	0 days	4-6 Prsons (Medium Family)	15-24 years
Awdal	Rural	Female	Never married	Yes	No	No	No	No	No	No	Non-Poor	No	1-7 days	4-6 Prsons (Medium Family)	15-24 years
Awdal	Rural	Female	Married	No	No	No	No	No	No	No	Non-Poor	No	1-7 days	4-6 Prsons (Medium Family)	35-49 years
Awdal	Urban	Male	Married	No	Yes	No	No	No	Yes	No	Poor	No	1-7 days	7 and more Persons (Large Family)	35-49 years
Awdal	Urban	Female	Married	No	No	No	No	No	No	No	Poor	No	1-7 days	7 and more Persons (Large Family)	25-34 years
Awdal	Urban	Female	Never married	No	No	No	No	No	No	No	Poor	No	0 days	7 and more Persons (Large Family)	15-24 years
Awdal	Urban	Female	Never married	Yes	No	No	No	No	No	No	Poor	No	1-7 days	7 and more Persons (Large Family)	15-24 years
Awdal	Urban	Male	Never married	No	No	No	No	No	No	No	Poor	No	0 days	7 and more Persons (Large Family)	15-24 years
Awdal	Urban	Female	Never married	Yes	No	No	No	No	No	No	Poor	No	1-7 days	1-3 Persons (Small Family)	15-24 years
Awdal	Urban	Male	Never married	Yes	No	No	No	No	No	No	Poor	No	1-7 days	1-3 Persons (Small Family)	15-24 years
Awdal	Urban	Female	Never married	No	No	No	No	No	No	No	Poor	No	1-7 days	7 and more Persons (Large Family)	15-24 years
Awdal	Urban	Male	Married	No	No	No	No	No	No	No	Poor	No	1-7 days	7 and more Persons (Large Family)	50+ years
Awdal	Urban	Male	Never married	Yes	No	No	No	No	No	No	Poor	No	1-7 days	7 and more Persons (Large Family)	15-24 years
Awdal	Urban	Female	Never married	Yes	No	No	No	No	No	No	Non-Poor	No	0 days	4-6 Prsons (Medium Family)	15-24 years
Awdal	Urban	Male	Never married	Yes	No	No	No	No	No	No	Non-Poor	No	1-7 days	4-6 Prsons (Medium Family)	15-24 years
Awdal	Urban	Male	Never married	Yes	No	No	No	No	No	No	Non-Poor	No	1-7 days	4-6 Prsons (Medium Family)	15-24 years
Awdal	Urban	Male	Never married	Yes	No	No	No	No	No	No	Non-Poor	No	1-7 days	4-6 Prsons (Medium Family)	15-24 years
Awdal	Urban	Female	Never married	Yes	No	No	No	No	No	No	Non-Poor	No	1-7 days	4-6 Prsons (Medium Family)	15-24 years
Awdal	Urban	Female	Never married	Yes	No	No	No	No	No	No	Non-Poor	No	1-7 days	4-6 Prsons (Medium Family)	15-24 years
Awdal	Rural	Male	Married	No	No	No	No	No	No	No	Poor	No	1-7 days	4-6 Prsons (Medium Family)	35-49 years
Awdal	Urban	Female	Never married	No	No	No	No	No	No	No	Non-Poor	No	1-7 days	1-3 Persons (Small Family)	25-34 years
Awdal	Urban	Female	Never married	No	No	No	No	No	No	No	Non-Poor	No	1-7 days	1-3 Persons (Small Family)	35-49 years
Awdal	Urban	Female	Never married	Yes	No	No	No	No	No	No	Non-Poor	No	0 days	1-3 Persons (Small Family)	15-24 years
Awdal	Urban	Male	Never married	Yes	No	No	No	No	No	No	Non-Poor	No	0 days	1-3 Persons (Small Family)	25-34 years
Awdal	Urban	Male	Never married	No	No	No	No	No	No	No	Non-Poor	No	1-7 days	1-3 Persons (Small Family)	25-34 years
Awdal	Urban	Female	Never married	Yes	No	No	No	No	No	No	Poor	No	1-7 days	1-3 Persons (Small Family)	25-34 years
Awdal	Urban	Female	Never married	No	No	No	No	No	No	No	Poor	No	0 days	1-3 Persons (Small Family)	25-34 years
Awdal	Rural	Male	Never married	Yes	No	No	No	No	No	No	Non-Poor	No	1-7 days	1-3 Persons (Small Family)	15-24 years
Awdal	Rural	Female	Never married	Yes	No	No	No	No	No	No	Non-Poor	No	1-7 days	1-3 Persons (Small Family)	15-24 years
Awdal	Rural	Female	Never married	Yes	No	No	No	No	No	No	Non-Poor	No	1-7 days	1-3 Persons (Small Family)	15-24 years
Awdal	Urban	Male	Never married	Yes	No	No	No	No	No	No	Poor	No	1-7 days	1-3 Persons (Small Family)	15-24 years
Awdal	Urban	Female	Married	No	No	No	No	No	No	No	Poor	No	1-7 days	1-3 Persons (Small Family)	15-24 years
Awdal	Urban	Male	Never married	Yes	No	No	No	No	No	No	Poor	No	0 days	1-3 Persons (Small Family)	15-24 years
Awdal	Urban	Female	Never married	Yes	No	No	No	No	No	No	Poor	No	1-7 days	1-3 Persons (Small Family)	15-24 years
Awdal	Urban	Female	Widowed	No	No	No	No	No	No	No	Poor	No	1-7 days	1-3 Persons (Small Family)	35-49 years
Awdal	Rural	Female	Never married	Yes	No	No	No	No	No	No	Poor	No	0 days	4-6 Prsons (Medium Family)	15-24 years
Awdal	Urban	Male	Married	No	No	No	No	No	No	No	Poor	No	1-7 days	4-6 Prsons (Medium Family)	25-34 years
Awdal	Urban	Female	Never married	No	No	No	No	No	No	No	Poor	No	1-7 days	4-6 Prsons (Medium Family)	15-24 years
Awdal	Urban	Female	Never married	Yes	No	No	No	No	No	No	Poor	No	0 days	4-6 Prsons (Medium Family)	15-24 years
Awdal	Urban	Male	Never married	No	No	No	No	No	No	No	Non-Poor	No	1-7 days	7 and more Persons (Large Family)	15-24 years
Awdal	Urban	Male	Married	No	No	No	No	No	No	No	Non-Poor	No	1-7 days	7 and more Persons (Large Family)	50+ years
Awdal	Urban	Female	Never married	Yes	No	No	No	No	No	No	Non-Poor	No	1-7 days	7 and more Persons (Large Family)	15-24 years
Awdal	Urban	Male	Married	No	No	No	No	No	No	No	Poor	No	1-7 days	7 and more Persons (Large Family)	35-49 years
Awdal	Urban	Female	Never married	Yes	No	No	No	No	No	No	Poor	No	1-7 days	7 and more Persons (Large Family)	15-24 years
Awdal	Urban	Male	Married	No	No	No	No	No	No	No	Poor	No	0 days	1-3 Persons (Small Family)	35-49 years
Awdal	Urban	Female	Married	No	No	No	No	No	No	No	Poor	No	1-7 days	1-3 Persons (Small Family)	25-34 years
Awdal	Urban	Male	Never married	No	No	No	No	No	No	No	Poor	No	1-7 days	7 and more Persons (Large Family)	25-34 years
Awdal	Urban	Female	Never married	Yes	No	No	No	No	No	No	Poor	No	1-7 days	7 and more Persons (Large Family)	25-34 years
Awdal	Urban	Female	Never married	Yes	No	No	No	No	No	No	Poor	No	1-7 days	7 and more Persons (Large Family)	25-34 years
Awdal	Urban	Female	Never married	No	No	No	No	No	No	No	Poor	No	1-7 days	7 and more Persons (Large Family)	25-34 years
Awdal	Urban	Male	Never married	Yes	No	No	No	No	No	No	Non-Poor	No	0 days	4-6 Prsons (Medium Family)	25-34 years
Awdal	Urban	Male	Never married	No	No	No	No	No	No	No	Non-Poor	No	1-7 days	4-6 Prsons (Medium Family)	15-24 years
Awdal	Urban	Male	Never married	No	No	No	No	No	No	No	Non-Poor	No	0 days	4-6 Prsons (Medium Family)	25-34 years
Awdal	Rural	Female	Never married	No	No	No	No	No	No	No	Poor	No	1-7 days	7 and more Persons (Large Family)	15-24 years
Awdal	Rural	Male	Married	No	No	No	No	No	No	No	Poor	No	1-7 days	7 and more Persons (Large Family)	50+ years
Awdal	Rural	Female	Never married	Yes	No	No	No	No	No	No	Poor	No	1-7 days	7 and more Persons (Large Family)	15-24 years
Awdal	Urban	Female	Never married	Yes	No	No	No	No	No	No	Poor	No	1-7 days	7 and more Persons (Large Family)	15-24 years
Awdal	Urban	Male	Never married	Yes	No	No	No	No	No	No	Poor	No	1-7 days	7 and more Persons (Large Family)	15-24 years
Awdal	Urban	Male	Married	No	No	No	No	No	No	No	Poor	No	1-7 days	7 and more Persons (Large Family)	35-49 years
Awdal	Urban	Female	Never married	No	No	No	No	No	No	No	Poor	No	0 days	7 and more Persons (Large Family)	15-24 years
Awdal	Urban	Female	Never married	Yes	No	No	No	No	No	No	Poor	No	1-7 days	4-6 Prsons (Medium Family)	15-24 years
Awdal	Urban	Female	Divorced	No	No	No	No	No	No	No	Poor	No	1-7 days	7 and more Persons (Large Family)	25-34 years
Awdal	Urban	Male	Never married	Yes	No	No	No	No	No	No	Poor	No	0 days	7 and more Persons (Large Family)	15-24 years
Awdal	Urban	Female	Never married	No	No	No	No	No	No	No	Poor	No	0 days	4-6 Prsons (Medium Family)	15-24 years
Awdal	Urban	Female	Never married	No	No	Yes	Yes	No	No	No	Poor	No	0 days	4-6 Prsons (Medium Family)	15-24 years
Awdal	Urban	Female	Married	No	No	No	Yes	No	No	No	Poor	No	0 days	4-6 Prsons (Medium Family)	25-34 years
Awdal	Urban	Female	Never married	No	No	No	No	No	No	No	Non-Poor	No	1-7 days	7 and more Persons (Large Family)	15-24 years
Awdal	Urban	Female	Never married	No	No	No	No	No	No	No	Non-Poor	No	1-7 days	7 and more Persons (Large Family)	15-24 years
Awdal	Urban	Female	Never married	No	No	No	No	No	No	No	Non-Poor	No	1-7 days	7 and more Persons (Large Family)	15-24 years
Awdal	Urban	Female	Never married	Yes	No	No	No	No	No	No	Non-Poor	No	1-7 days	7 and more Persons (Large Family)	15-24 years
Awdal	Urban	Female	Never married	Yes	No	No	No	No	No	No	Non-Poor	No	0 days	7 and more Persons (Large Family)	15-24 years
Awdal	Rural	Male	Married	No	No	No	No	No	No	No	Poor	No	1-7 days	4-6 Prsons (Medium Family)	35-49 years
Awdal	Rural	Female	Married	No	No	No	No	No	No	No	Poor	No	1-7 days	4-6 Prsons (Medium Family)	25-34 years
Awdal	Urban	Female	Married	No	No	No	No	No	No	No	Poor	No	1-7 days	7 and more Persons (Large Family)	15-24 years
Awdal	Urban	Female	Married	No	No	No	No	No	No	No	Non-Poor	No	1-7 days	7 and more Persons (Large Family)	35-49 years
Awdal	Urban	Male	Never married	Yes	No	No	No	No	No	No	Non-Poor	No	1-7 days	7 and more Persons (Large Family)	15-24 years
Awdal	Urban	Male	Never married	Yes	No	No	No	No	No	No	Non-Poor	No	0 days	7 and more Persons (Large Family)	15-24 years
Awdal	Urban	Male	Never married	Yes	No	No	No	No	No	No	Non-Poor	No	1-7 days	7 and more Persons (Large Family)	15-24 years
Awdal	Urban	Male	Never married	Yes	No	No	No	No	No	No	Non-Poor	No	0 days	7 and more Persons (Large Family)	15-24 years
Awdal	Urban	Male	Never married	Yes	No	No	No	No	No	No	Non-Poor	No	1-7 days	7 and more Persons (Large Family)	15-24 years
Awdal	Rural	Female	Never married	Yes	No	No	No	No	No	No	Poor	No	1-7 days	4-6 Prsons (Medium Family)	15-24 years
Awdal	Urban	Male	Married	No	No	No	No	No	No	No	Poor	No	1-7 days	4-6 Prsons (Medium Family)	25-34 years
Awdal	Rural	Female	Married	No	No	No	No	No	No	No	Poor	No	1-7 days	4-6 Prsons (Medium Family)	15-24 years
Awdal	Urban	Male	Married	No	No	No	No	No	No	No	Poor	Yes	1-7 days	4-6 Prsons (Medium Family)	25-34 years
Awdal	Urban	Female	Never married	No	No	No	No	No	No	No	Poor	No	1-7 days	7 and more Persons (Large Family)	25-34 years
Awdal	Urban	Female	Divorced	No	Yes	No	No	No	No	No	Poor	No	1-7 days	7 and more Persons (Large Family)	50+ years
Awdal	Urban	Female	Married	No	No	No	No	No	No	No	Poor	No	1-7 days	7 and more Persons (Large Family)	35-49 years
Awdal	Urban	Female	Widowed	No	No	No	No	No	No	No	Poor	No	0 days	7 and more Persons (Large Family)	50+ years
Awdal	Urban	Male	Married	No	Yes	No	No	No	Yes	No	Poor	No	0 days	7 and more Persons (Large Family)	50+ years
Awdal	Urban	Female	Never married	No	No	No	No	No	No	No	Poor	No	0 days	7 and more Persons (Large Family)	35-49 years
Awdal	Urban	Female	Never married	No	No	No	No	No	No	No	Poor	No	1-7 days	7 and more Persons (Large Family)	50+ years
Awdal	Urban	Male	Never married	No	No	No	No	No	Yes	No	Poor	No	1-7 days	7 and more Persons (Large Family)	25-34 years
Awdal	Urban	Female	Never married	No	No	No	No	No	No	No	Non-Poor	No	1-7 days	7 and more Persons (Large Family)	15-24 years
Awdal	Urban	Male	Never married	Yes	No	No	No	No	No	No	Non-Poor	No	1-7 days	7 and more Persons (Large Family)	15-24 years
Awdal	Urban	Male	Never married	Yes	No	No	No	No	No	No	Non-Poor	No	1-7 days	7 and more Persons (Large Family)	15-24 years
Awdal	Nomadic	Male	Married	No	No	No	No	No	Yes	Yes	Non-Poor	No	1-7 days	7 and more Persons (Large Family)	15-24 years
Awdal	Urban	Male	Never married	Yes	No	No	No	No	No	No	Non-Poor	No	1-7 days	7 and more Persons (Large Family)	15-24 years
Awdal	Urban	Female	Never married	Yes	No	No	No	No	No	No	Non-Poor	No	1-7 days	7 and more Persons (Large Family)	25-34 years
Awdal	Urban	Male	Married	No	Yes	No	No	No	No	No	Non-Poor	No	1-7 days	7 and more Persons (Large Family)	50+ years
Awdal	Urban	Male	Never married	No	No	No	No	No	No	No	Non-Poor	No	1-7 days	7 and more Persons (Large Family)	25-34 years
Awdal	Urban	Female	Married	No	Yes	No	No	No	No	No	Non-Poor	No	1-7 days	7 and more Persons (Large Family)	35-49 years
Awdal	Urban	Male	Never married	No	No	No	No	No	No	No	Non-Poor	No	0 days	7 and more Persons (Large Family)	25-34 years
Awdal	Urban	Male	Never married	Yes	No	No	No	No	No	No	Non-Poor	No	1-7 days	7 and more Persons (Large Family)	15-24 years
Awdal	Rural	Male	Never married	No	No	No	No	No	No	No	Poor	No	1-7 days	4-6 Prsons (Medium Family)	15-24 years
Awdal	Rural	Male	Married	No	No	No	No	No	No	No	Poor	No	1-7 days	4-6 Prsons (Medium Family)	50+ years
Awdal	Rural	Female	Never married	No	No	No	No	No	No	No	Poor	No	1-7 days	4-6 Prsons (Medium Family)	15-24 years
Awdal	Nomadic	Male	Married	No	No	No	No	No	No	No	Poor	Yes	0 days	1-3 Persons (Small Family)	25-34 years
Awdal	Urban	Female	Married	No	No	No	No	No	No	No	Non-Poor	No	0 days	4-6 Prsons (Medium Family)	25-34 years
Awdal	Urban	Female	Married	No	No	No	No	No	No	No	Non-Poor	No	1-7 days	4-6 Prsons (Medium Family)	25-34 years
Awdal	Urban	Male	Married	No	No	No	No	No	No	No	Non-Poor	No	1-7 days	4-6 Prsons (Medium Family)	35-49 years
Awdal	Urban	Male	Never married	Yes	No	No	No	No	No	No	Poor	No	1-7 days	4-6 Prsons (Medium Family)	15-24 years
Awdal	Urban	Male	Never married	Yes	No	No	No	No	No	No	Poor	No	1-7 days	4-6 Prsons (Medium Family)	15-24 years
Awdal	Urban	Male	Never married	Yes	No	No	No	No	No	No	Poor	No	1-7 days	4-6 Prsons (Medium Family)	15-24 years
Awdal	Urban	Male	Never married	Yes	No	No	No	No	No	No	Poor	No	1-7 days	4-6 Prsons (Medium Family)	15-24 years
Awdal	Urban	Male	Never married	Yes	No	No	No	No	No	No	Poor	No	0 days	4-6 Prsons (Medium Family)	15-24 years
Awdal	Urban	Female	Never married	Yes	No	No	No	No	No	No	Non-Poor	No	1-7 days	7 and more Persons (Large Family)	15-24 years
Awdal	Urban	Female	Never married	Yes	No	No	No	No	No	No	Non-Poor	No	0 days	7 and more Persons (Large Family)	15-24 years
Awdal	Urban	Male	Never married	Yes	No	No	No	No	No	No	Non-Poor	No	1-7 days	7 and more Persons (Large Family)	15-24 years
Awdal	Urban	Female	Never married	Yes	No	Yes	Yes	No	No	No	Poor	No	8-30 days	4-6 Prsons (Medium Family)	15-24 years
Awdal	Urban	Male	Never married	Yes	No	No	No	No	No	No	Poor	No	0 days	4-6 Prsons (Medium Family)	15-24 years
Awdal	Urban	Male	Never married	No	No	No	No	No	No	No	Poor	No	1-7 days	4-6 Prsons (Medium Family)	15-24 years
Awdal	Urban	Female	Never married	No	No	No	No	No	No	No	Poor	No	1-7 days	1-3 Persons (Small Family)	15-24 years
Awdal	Urban	Male	Never married	Yes	No	No	No	No	No	No	Poor	No	1-7 days	1-3 Persons (Small Family)	15-24 years
Awdal	Urban	Female	Never married	Yes	No	No	No	No	No	No	Poor	No	0 days	1-3 Persons (Small Family)	15-24 years
Awdal	Rural	Female	Never married	No	No	No	No	No	No	No	Poor	No	0 days	1-3 Persons (Small Family)	15-24 years
Awdal	Nomadic	Female	Never married	No	No	No	No	No	No	No	Poor	No	1-7 days	7 and more Persons (Large Family)	15-24 years
Awdal	Nomadic	Male	Never married	Yes	No	No	No	No	No	No	Non-Poor	Yes	0 days	7 and more Persons (Large Family)	25-34 years
Awdal	Rural	Female	Never married	Yes	No	No	No	No	No	No	Non-Poor	No	1-7 days	7 and more Persons (Large Family)	15-24 years
Awdal	Rural	Female	Married	No	No	No	No	No	No	No	Non-Poor	No	0 days	7 and more Persons (Large Family)	35-49 years
Awdal	Urban	Male	Married	No	No	No	No	No	No	No	Poor	No	1-7 days	4-6 Prsons (Medium Family)	35-49 years
Awdal	Urban	Female	Married	No	No	No	No	No	No	No	Poor	No	1-7 days	4-6 Prsons (Medium Family)	25-34 years
Awdal	Urban	Female	Never married	Yes	No	No	No	No	No	No	Poor	No	1-7 days	4-6 Prsons (Medium Family)	15-24 years
Awdal	Nomadic	Male	Married	No	No	No	No	No	No	No	Non-Poor	No	1-7 days	4-6 Prsons (Medium Family)	25-34 years
Awdal	Urban	Female	Married	No	No	No	No	No	No	No	Non-Poor	No	1-7 days	7 and more Persons (Large Family)	25-34 years
Awdal	Urban	Male	Married	No	No	No	No	No	Yes	Yes	Non-Poor	No	1-7 days	7 and more Persons (Large Family)	35-49 years
Awdal	Rural	Male	Married	No	No	No	No	No	Yes	Yes	Poor	No	1-7 days	1-3 Persons (Small Family)	25-34 years
Awdal	Urban	Female	Never married	No	No	No	No	No	No	No	Poor	No	0 days	4-6 Prsons (Medium Family)	15-24 years
Awdal	Urban	Male	Married	No	No	No	No	No	No	No	Poor	No	1-7 days	4-6 Prsons (Medium Family)	50+ years
Awdal	Urban	Female	Married	No	Yes	No	No	No	No	No	Poor	No	1-7 days	4-6 Prsons (Medium Family)	50+ years
Awdal	Urban	Male	Never married	Yes	No	No	No	No	No	No	Poor	No	1-7 days	4-6 Prsons (Medium Family)	15-24 years
Awdal	Urban	Male	Married	No	No	No	No	No	No	No	Poor	No	1-7 days	4-6 Prsons (Medium Family)	35-49 years
Awdal	Urban	Male	Never married	No	No	No	No	No	No	No	Poor	No	0 days	4-6 Prsons (Medium Family)	15-24 years
Awdal	Urban	Male	Never married	No	No	No	No	No	No	No	Poor	No	1-7 days	4-6 Prsons (Medium Family)	15-24 years
Awdal	Urban	Female	Married	No	No	No	No	No	No	No	Poor	No	1-7 days	4-6 Prsons (Medium Family)	25-34 years
Awdal	Rural	Female	Married	No	No	No	No	No	No	No	Poor	No	0 days	7 and more Persons (Large Family)	25-34 years
Awdal	Rural	Male	Married	No	No	No	No	No	No	No	Poor	No	1-7 days	7 and more Persons (Large Family)	25-34 years
Awdal	Nomadic	Male	Married	No	No	No	No	No	No	No	Poor	No	0 days	7 and more Persons (Large Family)	50+ years
Awdal	Rural	Female	Never married	Yes	No	No	No	No	No	No	Non-Poor	No	0 days	1-3 Persons (Small Family)	15-24 years
Awdal	Rural	Female	Never married	Yes	No	No	No	No	No	No	Non-Poor	No	1-7 days	1-3 Persons (Small Family)	15-24 years
Awdal	Urban	Female	Never married	Yes	No	No	No	No	No	No	Non-Poor	No	1-7 days	7 and more Persons (Large Family)	15-24 years
Awdal	Urban	Male	Never married	Yes	No	No	No	No	No	No	Non-Poor	No	1-7 days	7 and more Persons (Large Family)	15-24 years
Awdal	Urban	Male	Never married	Yes	No	No	No	No	No	No	Non-Poor	No	1-7 days	7 and more Persons (Large Family)	15-24 years
Awdal	Urban	Male	Married	No	No	No	No	No	No	No	Non-Poor	No	1-7 days	7 and more Persons (Large Family)	50+ years
Awdal	Urban	Female	Married	No	No	No	No	No	No	No	Poor	No	1-7 days	4-6 Prsons (Medium Family)	25-34 years
Awdal	Urban	Male	Married	No	No	No	No	No	No	No	Poor	No	1-7 days	4-6 Prsons (Medium Family)	25-34 years
Awdal	Urban	Female	Never married	No	No	No	No	No	No	No	Poor	No	1-7 days	7 and more Persons (Large Family)	25-34 years
Awdal	Urban	Female	Married	No	No	No	No	No	No	No	Poor	No	0 days	7 and more Persons (Large Family)	25-34 years
Awdal	Urban	Female	Never married	No	No	No	No	No	No	No	Poor	No	0 days	7 and more Persons (Large Family)	25-34 years
Awdal	Urban	Male	Married	No	No	No	No	No	No	No	Poor	No	0 days	7 and more Persons (Large Family)	25-34 years
Awdal	Rural	Female	Never married	No	No	No	No	No	No	No	Poor	No	1-7 days	4-6 Prsons (Medium Family)	15-24 years
Awdal	Rural	Male	Never married	No	No	No	No	No	No	No	Poor	No	1-7 days	4-6 Prsons (Medium Family)	15-24 years
Awdal	Rural	Male	Widowed	No	No	No	No	No	Yes	Yes	Poor	No	1-7 days	4-6 Prsons (Medium Family)	15-24 years
Awdal	Rural	Female	Never married	No	No	No	No	No	No	No	Poor	No	1-7 days	4-6 Prsons (Medium Family)	35-49 years
Awdal	Rural	Male	Never married	No	No	No	No	No	No	No	Poor	No	1-7 days	4-6 Prsons (Medium Family)	25-34 years
Awdal	Urban	Female	Never married	Yes	No	No	No	No	No	No	Non-Poor	No	0 days	4-6 Prsons (Medium Family)	15-24 years
Bakool	Rural	Male	Married	No	No	No	No	No	No	No	Non-Poor	No	1-7 days	7 and more Persons (Large Family)	25-34 years
Bakool	Urban	Female	Married	No	No	No	No	No	No	No	Poor	No	1-7 days	1-3 Persons (Small Family)	25-34 years
Bakool	Urban	Female	Married	No	No	No	No	No	No	No	Poor	No	1-7 days	7 and more Persons (Large Family)	25-34 years
Bakool	Urban	Male	Married	No	Yes	No	No	No	No	Yes	Poor	No	1-7 days	7 and more Persons (Large Family)	35-49 years
Bakool	Urban	Female	Married	No	No	No	No	No	No	No	Non-Poor	No	1-7 days	7 and more Persons (Large Family)	25-34 years
Bakool	Urban	Female	Never married	Yes	No	No	No	No	No	No	Non-Poor	No	0 days	7 and more Persons (Large Family)	15-24 years
Bakool	Urban	Male	Never married	No	No	No	No	No	No	No	Non-Poor	No	1-7 days	7 and more Persons (Large Family)	15-24 years
Bakool	Urban	Male	Married	No	No	No	No	No	No	No	Poor	No	1-7 days	1-3 Persons (Small Family)	50+ years
Bakool	Urban	Male	Never married	Yes	No	No	No	No	No	No	Poor	No	1-7 days	1-3 Persons (Small Family)	15-24 years
Bakool	Urban	Male	Never married	Yes	No	No	No	No	No	No	Poor	No	0 days	1-3 Persons (Small Family)	15-24 years
Bakool	Urban	Male	Never married	Yes	No	No	No	No	No	No	Poor	No	1-7 days	1-3 Persons (Small Family)	15-24 years
Bakool	Urban	Female	Married	No	No	No	No	No	No	No	Poor	No	1-7 days	1-3 Persons (Small Family)	35-49 years
Bakool	Urban	Female	Never married	Yes	No	No	No	No	No	No	Poor	No	1-7 days	1-3 Persons (Small Family)	15-24 years
Bakool	Rural	Male	Married	No	No	Yes	Yes	No	No	No	Non-Poor	No	1-7 days	4-6 Prsons (Medium Family)	35-49 years
Bakool	Rural	Male	Never married	No	No	No	No	No	No	No	Non-Poor	No	1-7 days	4-6 Prsons (Medium Family)	25-34 years
Bakool	Rural	Female	Never married	No	No	Yes	No	No	No	No	Non-Poor	No	1-7 days	4-6 Prsons (Medium Family)	15-24 years
Bakool	Rural	Female	Never married	No	No	No	No	No	No	No	Non-Poor	No	1-7 days	4-6 Prsons (Medium Family)	15-24 years
Bakool	Urban	Female	Widowed	No	No	No	No	No	No	No	Non-Poor	No	0 days	4-6 Prsons (Medium Family)	50+ years
Bakool	Urban	Male	Never married	No	No	No	No	No	No	No	Non-Poor	No	1-7 days	7 and more Persons (Large Family)	25-34 years
Bakool	Urban	Female	Never married	No	No	No	No	No	No	No	Non-Poor	No	0 days	4-6 Prsons (Medium Family)	15-24 years
Bakool	Urban	Male	Married	No	Yes	No	No	No	No	No	Non-Poor	No	0 days	4-6 Prsons (Medium Family)	35-49 years
Bakool	Urban	Female	Married	No	No	No	No	No	No	No	Non-Poor	No	1-7 days	4-6 Prsons (Medium Family)	25-34 years
Bakool	Nomadic	Female	Married	No	No	No	No	No	No	No	Non-Poor	Yes	1-7 days	7 and more Persons (Large Family)	15-24 years
Bakool	Nomadic	Male	Married	No	No	No	No	No	No	No	Non-Poor	Yes	1-7 days	7 and more Persons (Large Family)	15-24 years
Bakool	Urban	Female	Married	No	No	No	No	No	No	No	Non-Poor	No	0 days	4-6 Prsons (Medium Family)	15-24 years
Bakool	Urban	Male	Married	No	No	No	No	No	No	No	Non-Poor	No	1-7 days	4-6 Prsons (Medium Family)	25-34 years
Bakool	Urban	Female	Married	No	No	Yes	No	No	No	No	Non-Poor	No	1-7 days	4-6 Prsons (Medium Family)	25-34 years
Bakool	Urban	Male	Never married	Yes	No	No	No	No	No	No	Poor	No	1-7 days	4-6 Prsons (Medium Family)	15-24 years
Bakool	Urban	Male	Never married	Yes	No	No	No	No	No	No	Poor	No	1-7 days	4-6 Prsons (Medium Family)	15-24 years
Bakool	Urban	Male	Never married	Yes	No	No	No	No	No	No	Non-Poor	No	0 days	4-6 Prsons (Medium Family)	15-24 years
Bakool	Urban	Female	Married	No	No	No	No	No	No	No	Non-Poor	No	0 days	7 and more Persons (Large Family)	35-49 years
Bakool	Urban	Male	Married	No	No	No	No	No	No	No	Non-Poor	No	1-7 days	7 and more Persons (Large Family)	50+ years
Bakool	Urban	Male	Never married	Yes	No	No	No	No	No	No	Non-Poor	No	1-7 days	7 and more Persons (Large Family)	15-24 years
Bakool	Urban	Female	Married	No	No	No	No	No	No	No	Non-Poor	No	1-7 days	7 and more Persons (Large Family)	25-34 years
Bakool	Urban	Male	Never married	Yes	No	No	No	No	No	No	Non-Poor	No	1-7 days	7 and more Persons (Large Family)	15-24 years
Bakool	Urban	Male	Married	No	No	No	No	No	No	No	Poor	No	1-7 days	7 and more Persons (Large Family)	25-34 years
Bakool	Urban	Female	Married	No	No	No	No	No	No	No	Poor	No	1-7 days	7 and more Persons (Large Family)	15-24 years
Bakool	Urban	Male	Married	No	Yes	No	No	No	No	No	Poor	No	0 days	1-3 Persons (Small Family)	35-49 years
Bakool	Rural	Male	Married	No	Yes	No	No	No	No	No	Non-Poor	No	1-7 days	7 and more Persons (Large Family)	35-49 years
Bakool	Urban	Male	Married	No	No	No	No	No	No	No	Non-Poor	No	1-7 days	7 and more Persons (Large Family)	50+ years
Bakool	Rural	Male	Married	No	No	No	No	No	No	No	Poor	No	1-7 days	4-6 Prsons (Medium Family)	35-49 years
Bakool	Urban	Male	Married	No	No	No	No	No	No	No	Poor	No	1-7 days	7 and more Persons (Large Family)	25-34 years
Bakool	Urban	Male	Never married	Yes	No	No	No	No	No	No	Poor	No	0 days	7 and more Persons (Large Family)	15-24 years
Bakool	Urban	Female	Married	No	No	No	No	No	No	No	Poor	No	1-7 days	7 and more Persons (Large Family)	35-49 years
Bakool	Urban	Male	Married	No	No	No	No	No	No	No	Poor	No	1-7 days	7 and more Persons (Large Family)	50+ years
Bakool	Urban	Female	Married	No	No	No	No	No	No	No	Poor	No	0 days	7 and more Persons (Large Family)	15-24 years
Bakool	Urban	Male	Never married	Yes	No	No	No	No	No	No	Poor	No	0 days	7 and more Persons (Large Family)	15-24 years
Bakool	Urban	Female	Never married	No	No	No	No	No	No	No	Poor	No	1-7 days	7 and more Persons (Large Family)	25-34 years
Bakool	Urban	Male	Never married	Yes	No	No	No	No	No	No	Poor	No	1-7 days	7 and more Persons (Large Family)	15-24 years
Bakool	Rural	Male	Married	No	No	No	No	No	No	No	Non-Poor	No	1-7 days	7 and more Persons (Large Family)	50+ years
Bakool	Urban	Male	Married	No	No	No	No	No	No	No	Poor	Yes	1-7 days	4-6 Prsons (Medium Family)	25-34 years
Bakool	Urban	Male	Never married	Yes	No	No	No	No	No	No	Non-Poor	No	1-7 days	7 and more Persons (Large Family)	15-24 years
Bakool	Urban	Female	Never married	Yes	No	No	No	No	No	No	Poor	No	1-7 days	4-6 Prsons (Medium Family)	15-24 years
Bakool	Urban	Male	Married	No	No	No	No	No	No	No	Non-Poor	No	1-7 days	4-6 Prsons (Medium Family)	35-49 years
Bakool	Urban	Female	Married	Yes	No	No	No	No	No	No	Non-Poor	No	1-7 days	4-6 Prsons (Medium Family)	35-49 years
Bakool	Urban	Female	Never married	Yes	No	No	No	No	No	No	Non-Poor	No	0 days	4-6 Prsons (Medium Family)	15-24 years
Bakool	Urban	Male	Never married	No	No	No	No	No	No	No	Non-Poor	No	1-7 days	4-6 Prsons (Medium Family)	15-24 years
Bakool	Urban	Female	Never married	Yes	No	No	No	No	No	No	Non-Poor	No	0 days	4-6 Prsons (Medium Family)	15-24 years
Bakool	Urban	Female	Never married	Yes	Yes	No	No	No	No	No	Poor	No	1-7 days	4-6 Prsons (Medium Family)	15-24 years
Bakool	Urban	Male	Never married	No	Yes	No	No	No	No	No	Poor	No	1-7 days	4-6 Prsons (Medium Family)	15-24 years
Bakool	Urban	Male	Married	No	No	No	No	No	No	No	Non-Poor	No	1-7 days	7 and more Persons (Large Family)	35-49 years
Bakool	Urban	Male	Never married	Yes	No	No	No	No	No	No	Non-Poor	No	1-7 days	7 and more Persons (Large Family)	15-24 years
Bakool	Rural	Male	Never married	Yes	No	No	No	No	No	No	Non-Poor	No	1-7 days	7 and more Persons (Large Family)	15-24 years
Bakool	Rural	Male	Married	No	No	Yes	Yes	No	No	No	Non-Poor	No	1-7 days	7 and more Persons (Large Family)	35-49 years
Bakool	Rural	Female	Never married	No	No	No	No	No	No	No	Non-Poor	No	1-7 days	7 and more Persons (Large Family)	15-24 years
Bakool	Rural	Male	Married	No	No	No	No	No	No	No	Non-Poor	No	0 days	1-3 Persons (Small Family)	15-24 years
Bakool	Rural	Female	Never married	No	No	No	No	No	No	No	Poor	No	0 days	4-6 Prsons (Medium Family)	15-24 years
Bakool	Rural	Female	Married	No	No	No	No	No	No	No	Poor	No	1-7 days	4-6 Prsons (Medium Family)	15-24 years
Bakool	Urban	Male	Married	No	No	No	No	No	No	No	Poor	No	0 days	1-3 Persons (Small Family)	35-49 years
Bakool	Urban	Female	Never married	No	No	No	No	No	No	No	Poor	No	1-7 days	1-3 Persons (Small Family)	15-24 years
Bakool	Rural	Male	Married	No	No	No	No	No	No	No	Non-Poor	No	1-7 days	7 and more Persons (Large Family)	35-49 years
Bakool	Rural	Male	Married	No	No	Yes	No	No	No	No	Poor	No	1-7 days	7 and more Persons (Large Family)	35-49 years
Bakool	Urban	Male	Married	No	No	No	No	No	No	No	Non-Poor	No	0 days	7 and more Persons (Large Family)	25-34 years
Bakool	Urban	Male	Married	No	No	No	Yes	No	No	No	Non-Poor	No	1-7 days	4-6 Prsons (Medium Family)	50+ years
Bakool	Rural	Male	Married	No	No	No	No	No	No	No	Non-Poor	No	0 days	1-3 Persons (Small Family)	35-49 years
Bakool	Urban	Female	Married	No	No	No	No	No	No	No	Non-Poor	No	1-7 days	4-6 Prsons (Medium Family)	50+ years
Bakool	Urban	Female	Never married	Yes	No	No	No	No	No	No	Non-Poor	No	1-7 days	4-6 Prsons (Medium Family)	15-24 years
Bakool	Urban	Male	Married	No	No	No	No	No	No	No	Non-Poor	No	1-7 days	4-6 Prsons (Medium Family)	50+ years
Bakool	Rural	Male	Married	No	Yes	Yes	No	No	No	No	Poor	No	8-30 days	7 and more Persons (Large Family)	35-49 years
Bakool	Rural	Male	Never married	Yes	No	No	No	No	No	No	Poor	No	1-7 days	7 and more Persons (Large Family)	15-24 years
Bakool	Rural	Male	Married	No	No	No	No	No	No	No	Poor	No	0 days	4-6 Prsons (Medium Family)	35-49 years
Bakool	Urban	Female	Never married	Yes	No	No	No	No	No	No	Non-Poor	No	1-7 days	1-3 Persons (Small Family)	15-24 years
Bakool	Rural	Male	Married	No	No	No	No	No	No	No	Poor	No	1-7 days	4-6 Prsons (Medium Family)	35-49 years
Bakool	Rural	Male	Never married	No	No	No	No	No	No	No	Non-Poor	No	0 days	4-6 Prsons (Medium Family)	15-24 years
Bakool	Urban	Female	Married	No	No	No	No	No	No	No	Non-Poor	No	1-7 days	7 and more Persons (Large Family)	35-49 years
Bakool	Urban	Male	Married	No	No	No	No	No	No	No	Non-Poor	No	1-7 days	7 and more Persons (Large Family)	35-49 years
Bakool	Urban	Female	Never married	Yes	No	Yes	Yes	No	No	No	Non-Poor	No	1-7 days	7 and more Persons (Large Family)	15-24 years
Bakool	Urban	Female	Never married	Yes	No	No	No	No	No	No	Non-Poor	No	1-7 days	7 and more Persons (Large Family)	15-24 years
Bakool	Urban	Female	Never married	Yes	No	No	No	No	No	No	Non-Poor	No	1-7 days	7 and more Persons (Large Family)	15-24 years
Bakool	Urban	Female	Never married	No	No	No	No	No	No	No	Non-Poor	No	1-7 days	7 and more Persons (Large Family)	15-24 years
Bakool	Urban	Female	Never married	No	No	No	No	No	No	No	Non-Poor	No	1-7 days	7 and more Persons (Large Family)	15-24 years
Bakool	Urban	Male	Never married	No	No	No	No	No	No	No	Non-Poor	No	1-7 days	7 and more Persons (Large Family)	15-24 years
Bakool	Urban	Male	Never married	No	No	No	No	No	No	No	Non-Poor	No	1-7 days	7 and more Persons (Large Family)	15-24 years
Bakool	Urban	Female	Married	No	No	No	No	No	No	No	Non-Poor	No	1-7 days	4-6 Prsons (Medium Family)	25-34 years
Bakool	Urban	Female	Never married	Yes	No	No	No	No	No	No	Poor	No	1-7 days	1-3 Persons (Small Family)	15-24 years
Bakool	Urban	Male	Never married	Yes	No	No	No	No	No	No	Poor	No	1-7 days	1-3 Persons (Small Family)	15-24 years
Bakool	Urban	Male	Married	No	No	No	No	No	No	No	Poor	No	1-7 days	1-3 Persons (Small Family)	35-49 years
Bakool	Nomadic	Male	Married	No	No	No	No	No	No	No	Non-Poor	No	1-7 days	7 and more Persons (Large Family)	35-49 years
Bakool	Urban	Male	Never married	Yes	No	No	No	No	No	No	Non-Poor	Yes	1-7 days	7 and more Persons (Large Family)	15-24 years
Bakool	Urban	Male	Married	No	No	No	No	No	No	No	Non-Poor	Yes	1-7 days	7 and more Persons (Large Family)	50+ years
Bakool	Urban	Male	Married	No	Yes	No	No	No	No	No	Non-Poor	No	1-7 days	4-6 Prsons (Medium Family)	50+ years
Bakool	Urban	Female	Never married	Yes	No	No	No	No	No	No	Non-Poor	No	1-7 days	4-6 Prsons (Medium Family)	15-24 years
Bakool	Urban	Female	Never married	Yes	No	No	No	No	No	No	Non-Poor	No	1-7 days	4-6 Prsons (Medium Family)	15-24 years
Bakool	Urban	Female	Never married	Yes	No	No	No	No	No	No	Non-Poor	No	1-7 days	4-6 Prsons (Medium Family)	25-34 years
Bakool	Rural	Male	Married	No	No	No	No	No	No	No	Non-Poor	No	1-7 days	4-6 Prsons (Medium Family)	35-49 years
Bakool	Rural	Female	Married	No	No	No	No	No	No	No	Non-Poor	No	1-7 days	4-6 Prsons (Medium Family)	25-34 years
Bakool	Nomadic	Male	Married	No	No	No	No	No	No	No	Poor	No	0 days	4-6 Prsons (Medium Family)	50+ years
Bakool	Urban	Female	Married	No	No	No	No	No	No	No	Non-Poor	No	1-7 days	4-6 Prsons (Medium Family)	15-24 years
Bakool	Urban	Male	Married	No	No	Yes	Yes	No	No	No	Non-Poor	No	1-7 days	4-6 Prsons (Medium Family)	25-34 years
Bakool	Urban	Male	Never married	Yes	No	No	No	No	No	No	Non-Poor	No	1-7 days	4-6 Prsons (Medium Family)	15-24 years
Bakool	Rural	Female	Never married	No	No	No	No	No	No	No	Non-Poor	No	1-7 days	1-3 Persons (Small Family)	15-24 years
Bakool	Rural	Female	Never married	No	No	No	No	No	No	No	Non-Poor	No	1-7 days	1-3 Persons (Small Family)	15-24 years
Bakool	Rural	Female	Never married	No	No	No	No	No	No	No	Non-Poor	No	1-7 days	1-3 Persons (Small Family)	15-24 years
Bakool	Rural	Female	Never married	No	No	No	No	No	No	No	Non-Poor	No	1-7 days	1-3 Persons (Small Family)	15-24 years
Bakool	Rural	Female	Never married	No	No	No	No	No	No	No	Non-Poor	No	1-7 days	1-3 Persons (Small Family)	15-24 years
Bakool	Rural	Male	Never married	No	No	No	No	No	No	No	Non-Poor	No	1-7 days	1-3 Persons (Small Family)	15-24 years
Bakool	Rural	Female	Never married	Yes	No	No	No	No	No	No	Poor	No	0 days	4-6 Prsons (Medium Family)	15-24 years
Bakool	Rural	Male	Never married	Yes	No	No	No	No	No	No	Poor	No	1-7 days	4-6 Prsons (Medium Family)	15-24 years
Bakool	Urban	Male	Never married	Yes	No	No	No	No	No	No	Non-Poor	No	1-7 days	4-6 Prsons (Medium Family)	15-24 years
Bakool	Urban	Female	Never married	Yes	No	No	No	No	No	No	Non-Poor	No	1-7 days	4-6 Prsons (Medium Family)	15-24 years
Bakool	Urban	Male	Never married	No	No	No	No	No	No	No	Non-Poor	No	1-7 days	7 and more Persons (Large Family)	25-34 years
Bakool	Urban	Male	Never married	Yes	No	No	No	No	No	No	Non-Poor	No	1-7 days	7 and more Persons (Large Family)	15-24 years
Bakool	Rural	Male	Married	No	No	No	No	No	No	No	Non-Poor	No	1-7 days	4-6 Prsons (Medium Family)	35-49 years
Bakool	Rural	Female	Married	No	No	No	No	No	No	No	Non-Poor	No	1-7 days	4-6 Prsons (Medium Family)	25-34 years
Bakool	Rural	Male	Married	No	No	No	No	No	No	No	Poor	No	0 days	4-6 Prsons (Medium Family)	50+ years
Bakool	Urban	Male	Married	No	No	No	No	No	No	No	Non-Poor	No	0 days	7 and more Persons (Large Family)	35-49 years
Bakool	Urban	Male	Married	Yes	No	No	No	No	No	No	Non-Poor	No	1-7 days	7 and more Persons (Large Family)	25-34 years
Bakool	Urban	Female	Never married	No	No	No	No	No	No	No	Non-Poor	No	1-7 days	4-6 Prsons (Medium Family)	15-24 years
Bakool	Urban	Male	Married	No	No	No	No	No	No	No	Non-Poor	No	1-7 days	4-6 Prsons (Medium Family)	50+ years
Bakool	Urban	Female	Married	No	No	No	No	No	No	No	Non-Poor	No	1-7 days	4-6 Prsons (Medium Family)	35-49 years
Bakool	Urban	Male	Never married	Yes	No	No	No	No	No	No	Non-Poor	No	1-7 days	4-6 Prsons (Medium Family)	15-24 years
Bakool	Urban	Female	Widowed	No	No	No	No	No	No	No	Non-Poor	No	1-7 days	4-6 Prsons (Medium Family)	15-24 years
Bakool	Nomadic	Male	Married	No	No	No	No	No	No	No	Non-Poor	No	1-7 days	7 and more Persons (Large Family)	25-34 years
Bakool	Urban	Female	Married	No	No	No	No	No	No	No	Non-Poor	No	1-7 days	1-3 Persons (Small Family)	15-24 years
Bakool	Urban	Male	Married	No	No	No	No	No	No	No	Non-Poor	No	1-7 days	1-3 Persons (Small Family)	25-34 years
Bakool	Urban	Male	Married	No	No	No	No	No	No	No	Non-Poor	No	1-7 days	4-6 Prsons (Medium Family)	35-49 years
Bakool	Urban	Female	Married	No	No	No	No	No	No	No	Non-Poor	No	1-7 days	4-6 Prsons (Medium Family)	25-34 years
Bakool	Rural	Male	Married	No	No	No	No	No	No	No	Non-Poor	No	1-7 days	7 and more Persons (Large Family)	35-49 years
Bakool	Urban	Male	Never married	Yes	No	No	No	No	No	No	Non-Poor	No	1-7 days	4-6 Prsons (Medium Family)	15-24 years
Bakool	Urban	Male	Married	No	No	No	No	No	No	No	Non-Poor	No	1-7 days	4-6 Prsons (Medium Family)	50+ years
Bakool	Urban	Female	Married	No	No	No	No	No	No	No	Non-Poor	No	1-7 days	4-6 Prsons (Medium Family)	25-34 years
Bakool	Urban	Male	Never married	Yes	No	No	No	No	No	No	Non-Poor	No	1-7 days	4-6 Prsons (Medium Family)	15-24 years
Bakool	Rural	Male	Married	No	No	Yes	No	No	Yes	Yes	Non-Poor	No	1-7 days	7 and more Persons (Large Family)	25-34 years
Bakool	Rural	Female	Married	No	No	Yes	No	No	No	No	Non-Poor	No	1-7 days	7 and more Persons (Large Family)	25-34 years
Bakool	Urban	Female	Married	No	No	No	No	No	No	No	Non-Poor	Yes	1-7 days	7 and more Persons (Large Family)	15-24 years
Bakool	Urban	Male	Married	No	No	No	No	No	No	No	Non-Poor	Yes	0 days	7 and more Persons (Large Family)	35-49 years
Bakool	Urban	Male	Never married	Yes	No	No	No	No	No	No	Poor	No	1-7 days	1-3 Persons (Small Family)	15-24 years
Bakool	Urban	Male	Never married	Yes	No	No	No	No	No	No	Poor	No	1-7 days	1-3 Persons (Small Family)	15-24 years
Bakool	Rural	Female	Married	No	No	Yes	Yes	No	No	No	Non-Poor	No	1-7 days	4-6 Prsons (Medium Family)	15-24 years
Bakool	Rural	Male	Married	No	No	Yes	No	No	No	No	Non-Poor	No	1-7 days	4-6 Prsons (Medium Family)	15-24 years
Bakool	Urban	Male	Married	No	Yes	No	No	No	No	No	Poor	No	1-7 days	1-3 Persons (Small Family)	50+ years
Bakool	Urban	Female	Never married	No	No	No	No	No	No	No	Poor	No	1-7 days	1-3 Persons (Small Family)	15-24 years
Bakool	Urban	Female	Never married	No	No	No	No	No	No	No	Poor	No	0 days	1-3 Persons (Small Family)	15-24 years
Bakool	Urban	Male	Never married	No	No	No	No	No	No	No	Non-Poor	No	1-7 days	7 and more Persons (Large Family)	15-24 years
Bakool	Urban	Male	Married	No	No	No	No	No	No	No	Non-Poor	No	1-7 days	7 and more Persons (Large Family)	35-49 years
Bakool	Urban	Male	Never married	Yes	No	No	No	No	No	No	Non-Poor	No	1-7 days	7 and more Persons (Large Family)	15-24 years
Bakool	Rural	Male	Married	No	Yes	Yes	Yes	No	No	No	Non-Poor	No	1-7 days	7 and more Persons (Large Family)	35-49 years
Bakool	Rural	Male	Never married	Yes	No	No	No	No	No	No	Poor	No	1-7 days	7 and more Persons (Large Family)	15-24 years
Bakool	Rural	Male	Married	No	No	No	No	No	No	No	Poor	No	1-7 days	7 and more Persons (Large Family)	50+ years
Bakool	Rural	Male	Never married	Yes	No	No	No	No	No	No	Poor	No	1-7 days	7 and more Persons (Large Family)	15-24 years
Bakool	Urban	Female	Never married	No	No	No	No	No	No	No	Non-Poor	No	1-7 days	4-6 Prsons (Medium Family)	15-24 years
Bakool	Urban	Male	Never married	Yes	No	No	No	No	No	No	Non-Poor	No	0 days	4-6 Prsons (Medium Family)	15-24 years
Bakool	Urban	Female	Married	No	No	No	No	No	No	No	Non-Poor	No	0 days	7 and more Persons (Large Family)	15-24 years
Bakool	Urban	Male	Married	No	No	No	No	No	Yes	Yes	Non-Poor	No	1-7 days	7 and more Persons (Large Family)	25-34 years
Bakool	Rural	Female	Married	No	No	No	No	No	No	No	Non-Poor	No	1-7 days	7 and more Persons (Large Family)	25-34 years
Bakool	Rural	Male	Married	No	No	No	No	No	No	No	Non-Poor	No	1-7 days	7 and more Persons (Large Family)	25-34 years
Bakool	Urban	Male	Never married	Yes	No	No	No	No	No	No	Poor	No	0 days	1-3 Persons (Small Family)	15-24 years
Bakool	Urban	Male	Married	No	No	No	No	No	No	No	Non-Poor	No	1-7 days	4-6 Prsons (Medium Family)	25-34 years
Bakool	Urban	Female	Never married	Yes	No	No	No	No	No	No	Non-Poor	No	1-7 days	4-6 Prsons (Medium Family)	15-24 years
Bakool	Urban	Male	Married	No	No	No	No	No	No	No	Non-Poor	No	1-7 days	4-6 Prsons (Medium Family)	25-34 years
Bakool	Urban	Female	Never married	Yes	No	No	No	No	No	No	Non-Poor	No	0 days	1-3 Persons (Small Family)	15-24 years
Bakool	Urban	Female	Married	No	No	No	No	No	No	No	Non-Poor	No	1-7 days	1-3 Persons (Small Family)	35-49 years
Bakool	Urban	Male	Never married	Yes	Yes	No	No	No	No	No	Non-Poor	No	1-7 days	1-3 Persons (Small Family)	15-24 years
Bakool	Urban	Female	Never married	Yes	No	No	No	No	No	No	Non-Poor	No	1-7 days	1-3 Persons (Small Family)	15-24 years
Bakool	Urban	Male	Married	No	No	No	No	No	No	No	Non-Poor	No	1-7 days	1-3 Persons (Small Family)	50+ years
Bakool	Urban	Male	Married	No	No	Yes	Yes	No	No	No	Poor	No	1-7 days	4-6 Prsons (Medium Family)	35-49 years
Bakool	Urban	Male	Married	No	No	No	No	No	Yes	Yes	Non-Poor	No	1-7 days	4-6 Prsons (Medium Family)	35-49 years
Bakool	Urban	Female	Married	No	No	No	No	No	No	No	Poor	No	1-7 days	7 and more Persons (Large Family)	25-34 years
Bakool	Urban	Male	Married	No	No	No	No	No	No	No	Poor	No	1-7 days	7 and more Persons (Large Family)	35-49 years
Bakool	Urban	Male	Married	No	No	No	No	No	No	No	Non-Poor	No	0 days	4-6 Prsons (Medium Family)	35-49 years
Bakool	Rural	Male	Married	No	No	No	No	No	No	No	Non-Poor	No	0 days	4-6 Prsons (Medium Family)	35-49 years
Bakool	Urban	Male	Never married	Yes	No	No	No	No	No	No	Non-Poor	No	1-7 days	4-6 Prsons (Medium Family)	15-24 years
Bakool	Urban	Female	Never married	Yes	No	No	No	No	No	No	Non-Poor	No	1-7 days	4-6 Prsons (Medium Family)	15-24 years
Bakool	Urban	Male	Never married	Yes	No	No	No	No	No	No	Non-Poor	No	1-7 days	4-6 Prsons (Medium Family)	15-24 years
Bakool	Urban	Male	Never married	Yes	No	No	No	No	No	No	Non-Poor	No	1-7 days	7 and more Persons (Large Family)	15-24 years
Bakool	Urban	Female	Married	No	Yes	Yes	No	No	No	No	Non-Poor	No	8-30 days	7 and more Persons (Large Family)	25-34 years
Bakool	Urban	Male	Married	No	No	No	No	No	No	No	Non-Poor	No	0 days	7 and more Persons (Large Family)	35-49 years
Bakool	Urban	Male	Married	No	No	No	No	No	No	No	Poor	No	0 days	7 and more Persons (Large Family)	35-49 years
Bakool	Rural	Male	Married	No	No	No	No	No	No	No	Non-Poor	No	1-7 days	7 and more Persons (Large Family)	25-34 years
Bakool	Urban	Male	Never married	Yes	No	No	No	No	No	No	Non-Poor	No	0 days	4-6 Prsons (Medium Family)	15-24 years
Bakool	Urban	Male	Married	No	No	No	No	No	No	No	Non-Poor	No	0 days	4-6 Prsons (Medium Family)	35-49 years
Bakool	Urban	Female	Widowed	No	Yes	No	No	No	No	No	Non-Poor	No	1-7 days	4-6 Prsons (Medium Family)	50+ years
Bakool	Rural	Male	Married	No	No	No	No	No	No	No	Non-Poor	No	1-7 days	7 and more Persons (Large Family)	35-49 years
Bakool	Urban	Female	Married	No	No	No	No	No	No	No	Non-Poor	No	1-7 days	4-6 Prsons (Medium Family)	15-24 years
Bakool	Urban	Male	Married	No	No	No	No	No	No	No	Non-Poor	No	1-7 days	4-6 Prsons (Medium Family)	25-34 years
Bakool	Urban	Male	Married	No	No	No	No	No	No	No	Non-Poor	No	0 days	4-6 Prsons (Medium Family)	35-49 years
Bakool	Urban	Female	Married	No	No	No	No	No	No	No	Non-Poor	No	1-7 days	4-6 Prsons (Medium Family)	25-34 years
Bakool	Urban	Male	Married	No	No	No	No	No	No	No	Non-Poor	Yes	0 days	7 and more Persons (Large Family)	25-34 years
Bakool	Urban	Female	Married	No	No	No	No	No	No	No	Non-Poor	Yes	1-7 days	7 and more Persons (Large Family)	15-24 years
Bakool	Urban	Female	Divorced	No	No	No	No	No	No	No	Non-Poor	No	1-7 days	4-6 Prsons (Medium Family)	15-24 years
Bakool	Rural	Male	Married	No	No	No	No	No	No	No	Poor	No	0 days	4-6 Prsons (Medium Family)	50+ years
Bakool	Urban	Male	Married	No	No	No	No	No	No	No	Poor	No	1-7 days	1-3 Persons (Small Family)	35-49 years
Bakool	Urban	Male	Married	No	No	No	No	No	No	No	Non-Poor	No	1-7 days	7 and more Persons (Large Family)	25-34 years
Bakool	Urban	Male	Married	No	No	No	No	No	No	No	Non-Poor	No	1-7 days	4-6 Prsons (Medium Family)	35-49 years
Bakool	Urban	Male	Married	No	No	No	No	No	No	No	Poor	No	0 days	4-6 Prsons (Medium Family)	35-49 years
Bakool	Rural	Female	Married	No	No	No	No	No	No	No	Poor	No	1-7 days	1-3 Persons (Small Family)	25-34 years
Bakool	Urban	Female	Married	No	No	No	No	No	No	No	Poor	No	1-7 days	4-6 Prsons (Medium Family)	50+ years
Bakool	Urban	Male	Never married	No	No	No	No	No	No	No	Poor	No	1-7 days	4-6 Prsons (Medium Family)	15-24 years
Bakool	Urban	Female	Never married	Yes	No	No	No	No	No	No	Poor	No	1-7 days	4-6 Prsons (Medium Family)	15-24 years
Bakool	Urban	Male	Never married	Yes	No	No	No	No	No	No	Poor	No	0 days	4-6 Prsons (Medium Family)	15-24 years
Bakool	Urban	Male	Never married	Yes	No	No	No	No	No	No	Poor	No	1-7 days	4-6 Prsons (Medium Family)	15-24 years
Bakool	Urban	Male	Married	No	No	No	No	No	No	No	Poor	No	0 days	4-6 Prsons (Medium Family)	50+ years
Bakool	Urban	Female	Never married	No	No	No	No	No	No	No	Non-Poor	No	0 days	4-6 Prsons (Medium Family)	15-24 years
Bakool	Urban	Male	Married	No	No	No	No	No	No	No	Non-Poor	No	1-7 days	4-6 Prsons (Medium Family)	35-49 years
Bakool	Urban	Male	Married	No	No	No	No	No	No	No	Non-Poor	No	1-7 days	4-6 Prsons (Medium Family)	25-34 years
Bakool	Urban	Female	Married	No	No	No	No	No	No	No	Non-Poor	No	1-7 days	4-6 Prsons (Medium Family)	15-24 years
Bakool	Urban	Male	Married	No	No	No	No	No	No	No	Non-Poor	No	1-7 days	4-6 Prsons (Medium Family)	35-49 years
Bakool	Urban	Female	Never married	Yes	No	No	No	No	No	No	Non-Poor	No	1-7 days	4-6 Prsons (Medium Family)	15-24 years
Bakool	Urban	Female	Married	No	No	No	No	No	No	No	Non-Poor	Yes	0 days	7 and more Persons (Large Family)	25-34 years
Bakool	Urban	Male	Married	No	No	No	No	No	No	No	Non-Poor	Yes	1-7 days	7 and more Persons (Large Family)	35-49 years
Bakool	Urban	Female	Never married	Yes	No	No	No	No	No	No	Poor	No	1-7 days	4-6 Prsons (Medium Family)	15-24 years
Bakool	Urban	Male	Married	No	No	No	No	No	No	No	Poor	No	1-7 days	4-6 Prsons (Medium Family)	35-49 years
Bakool	Rural	Male	Married	No	No	No	Yes	No	No	No	Poor	No	1-7 days	1-3 Persons (Small Family)	25-34 years
Bakool	Urban	Female	Never married	Yes	No	No	No	No	No	No	Poor	No	1-7 days	7 and more Persons (Large Family)	15-24 years
Bakool	Urban	Female	Never married	Yes	Yes	No	No	No	No	No	Poor	No	1-7 days	7 and more Persons (Large Family)	15-24 years
Bakool	Urban	Male	Never married	Yes	No	No	No	No	No	No	Poor	No	1-7 days	7 and more Persons (Large Family)	15-24 years
Bakool	Urban	Male	Married	No	No	No	No	No	No	No	Poor	No	0 days	7 and more Persons (Large Family)	50+ years
Bakool	Urban	Female	Married	No	Yes	No	No	No	No	No	Non-Poor	No	1-7 days	7 and more Persons (Large Family)	15-24 years
Bakool	Rural	Male	Married	No	Yes	Yes	Yes	No	No	No	Non-Poor	No	8-30 days	7 and more Persons (Large Family)	50+ years
Bakool	Urban	Male	Never married	Yes	No	No	No	No	No	No	Poor	No	1-7 days	7 and more Persons (Large Family)	15-24 years
Bakool	Urban	Female	Never married	No	No	No	No	No	No	No	Poor	No	1-7 days	7 and more Persons (Large Family)	25-34 years
Bakool	Urban	Female	Never married	No	No	No	No	No	No	No	Poor	No	1-7 days	7 and more Persons (Large Family)	15-24 years
Bakool	Urban	Male	Never married	No	No	No	No	No	No	No	Poor	No	0 days	7 and more Persons (Large Family)	15-24 years
Bakool	Urban	Male	Married	No	Yes	No	No	No	No	No	Poor	No	1-7 days	7 and more Persons (Large Family)	50+ years
Bakool	Urban	Male	Never married	Yes	No	No	No	No	No	No	Non-Poor	No	0 days	7 and more Persons (Large Family)	15-24 years
Bakool	Urban	Male	Never married	Yes	No	No	No	No	No	No	Non-Poor	No	1-7 days	7 and more Persons (Large Family)	15-24 years
Bakool	Urban	Male	Never married	Yes	No	No	No	No	No	No	Non-Poor	No	1-7 days	1-3 Persons (Small Family)	15-24 years
Bakool	Urban	Male	Never married	Yes	No	No	No	No	No	No	Non-Poor	No	1-7 days	1-3 Persons (Small Family)	15-24 years
Bakool	Urban	Male	Married	No	No	No	No	No	No	No	Non-Poor	No	1-7 days	1-3 Persons (Small Family)	25-34 years
Bakool	Urban	Male	Never married	Yes	No	No	No	No	No	No	Non-Poor	No	0 days	7 and more Persons (Large Family)	15-24 years
Bakool	Urban	Female	Married	No	No	No	No	No	No	No	Non-Poor	No	1-7 days	7 and more Persons (Large Family)	15-24 years
Bakool	Urban	Female	Widowed	No	No	No	No	No	No	No	Non-Poor	No	1-7 days	7 and more Persons (Large Family)	35-49 years
Bakool	Rural	Male	Never married	Yes	No	No	No	No	No	No	Poor	No	1-7 days	7 and more Persons (Large Family)	15-24 years
Bakool	Rural	Male	Never married	No	No	No	No	No	No	No	Poor	No	1-7 days	1-3 Persons (Small Family)	15-24 years
Bakool	Rural	Male	Married	No	No	No	No	No	No	No	Poor	No	0 days	1-3 Persons (Small Family)	25-34 years
Bakool	Urban	Male	Married	No	No	No	No	No	No	No	Poor	No	0 days	4-6 Prsons (Medium Family)	50+ years
Bakool	Urban	Male	Never married	No	No	No	No	No	No	No	Non-Poor	No	1-7 days	4-6 Prsons (Medium Family)	25-34 years
Bakool	Urban	Male	Never married	No	No	No	No	No	No	No	Non-Poor	No	0 days	4-6 Prsons (Medium Family)	25-34 years
Bakool	Urban	Female	Never married	No	No	No	No	No	No	No	Non-Poor	No	1-7 days	4-6 Prsons (Medium Family)	15-24 years
Bakool	Urban	Female	Never married	No	No	No	No	No	No	No	Non-Poor	No	1-7 days	4-6 Prsons (Medium Family)	15-24 years
Bakool	Urban	Male	Married	No	No	No	No	No	Yes	Yes	Non-Poor	No	0 days	4-6 Prsons (Medium Family)	35-49 years
Bakool	Rural	Male	Married	No	No	No	No	No	No	No	Poor	No	0 days	7 and more Persons (Large Family)	25-34 years
Bakool	Urban	Male	Never married	Yes	No	No	No	No	No	No	Poor	No	1-7 days	4-6 Prsons (Medium Family)	15-24 years
Bakool	Urban	Male	Never married	Yes	No	No	No	No	No	No	Poor	No	1-7 days	4-6 Prsons (Medium Family)	15-24 years
Bakool	Rural	Male	Married	No	No	No	No	No	No	No	Non-Poor	No	1-7 days	4-6 Prsons (Medium Family)	25-34 years
Bakool	Rural	Female	Married	No	No	No	No	No	No	No	Non-Poor	No	1-7 days	4-6 Prsons (Medium Family)	15-24 years
Bakool	Rural	Male	Never married	Yes	No	No	No	No	No	No	Non-Poor	No	1-7 days	4-6 Prsons (Medium Family)	15-24 years
Bakool	Urban	Male	Never married	Yes	No	No	No	No	No	No	Poor	No	1-7 days	4-6 Prsons (Medium Family)	15-24 years
Bakool	Rural	Male	Never married	Yes	No	No	No	No	No	No	Non-Poor	No	1-7 days	4-6 Prsons (Medium Family)	15-24 years
Bakool	Rural	Female	Never married	No	No	No	No	No	No	No	Non-Poor	No	0 days	4-6 Prsons (Medium Family)	15-24 years
Bakool	Rural	Male	Married	No	No	No	No	No	No	No	Non-Poor	No	1-7 days	4-6 Prsons (Medium Family)	35-49 years
Bakool	Rural	Male	Married	No	No	Yes	No	No	No	No	Non-Poor	No	1-7 days	7 and more Persons (Large Family)	25-34 years
Bakool	Rural	Female	Married	No	No	No	No	No	No	No	Non-Poor	No	1-7 days	7 and more Persons (Large Family)	15-24 years
Bakool	Rural	Male	Married	No	No	No	No	No	No	No	Non-Poor	No	1-7 days	7 and more Persons (Large Family)	50+ years
Bakool	Urban	Male	Never married	No	No	No	No	No	No	No	Non-Poor	No	0 days	4-6 Prsons (Medium Family)	15-24 years
Bakool	Urban	Female	Married	No	No	No	No	No	No	No	Non-Poor	No	1-7 days	4-6 Prsons (Medium Family)	15-24 years
Bakool	Urban	Male	Never married	Yes	No	No	No	No	No	No	Non-Poor	No	1-7 days	4-6 Prsons (Medium Family)	15-24 years
Bakool	Urban	Male	Married	No	No	No	No	No	No	No	Non-Poor	No	1-7 days	4-6 Prsons (Medium Family)	25-34 years
Bakool	Rural	Male	Married	No	No	No	No	No	No	No	Non-Poor	No	0 days	1-3 Persons (Small Family)	50+ years
Bakool	Rural	Male	Never married	Yes	No	No	No	No	No	No	Poor	No	0 days	4-6 Prsons (Medium Family)	15-24 years
Bakool	Rural	Female	Never married	Yes	No	No	No	No	No	No	Poor	No	0 days	4-6 Prsons (Medium Family)	15-24 years
Bakool	Urban	Male	Married	No	No	No	No	No	No	No	Non-Poor	No	1-7 days	7 and more Persons (Large Family)	50+ years
Bakool	Urban	Female	Never married	Yes	No	No	No	No	No	No	Non-Poor	No	1-7 days	7 and more Persons (Large Family)	15-24 years
Bakool	Urban	Male	Never married	Yes	No	No	No	No	No	No	Non-Poor	No	0 days	7 and more Persons (Large Family)	15-24 years
Bakool	Urban	Male	Never married	No	No	No	No	No	No	No	Non-Poor	No	1-7 days	7 and more Persons (Large Family)	15-24 years
Bakool	Urban	Female	Never married	Yes	No	No	No	No	No	No	Non-Poor	No	1-7 days	7 and more Persons (Large Family)	15-24 years
Bakool	Urban	Male	Married	No	No	No	No	No	No	No	Non-Poor	No	1-7 days	7 and more Persons (Large Family)	25-34 years
Bakool	Nomadic	Male	Married	No	No	No	No	No	No	No	Non-Poor	No	0 days	7 and more Persons (Large Family)	25-34 years
Bakool	Urban	Female	Married	No	No	No	No	No	No	No	Poor	No	1-7 days	4-6 Prsons (Medium Family)	25-34 years
Bakool	Urban	Male	Never married	Yes	No	No	No	No	No	No	Poor	No	1-7 days	4-6 Prsons (Medium Family)	15-24 years
Bakool	Urban	Male	Never married	Yes	No	No	No	No	No	No	Poor	No	1-7 days	4-6 Prsons (Medium Family)	15-24 years
Bakool	Urban	Male	Married	No	No	No	No	No	No	No	Poor	No	1-7 days	4-6 Prsons (Medium Family)	35-49 years
Bakool	Urban	Male	Never married	Yes	No	No	No	No	No	No	Poor	No	1-7 days	4-6 Prsons (Medium Family)	15-24 years
Bakool	Nomadic	Male	Married	No	No	No	No	No	No	No	Poor	No	0 days	7 and more Persons (Large Family)	35-49 years
Bakool	Urban	Male	Never married	No	No	No	Yes	No	Yes	Yes	Non-Poor	No	1-7 days	4-6 Prsons (Medium Family)	15-24 years
Bakool	Urban	Male	Married	No	No	No	No	No	No	No	Non-Poor	No	1-7 days	4-6 Prsons (Medium Family)	50+ years
Bakool	Rural	Female	Married	No	No	No	No	No	No	No	Non-Poor	No	1-7 days	7 and more Persons (Large Family)	15-24 years
Bakool	Rural	Male	Married	No	No	Yes	No	No	No	No	Non-Poor	No	1-7 days	7 and more Persons (Large Family)	35-49 years
Bakool	Urban	Female	Never married	Yes	Yes	No	No	No	No	No	Non-Poor	No	1-7 days	4-6 Prsons (Medium Family)	15-24 years
Bakool	Urban	Male	Never married	No	No	No	No	No	No	No	Non-Poor	No	1-7 days	4-6 Prsons (Medium Family)	25-34 years
Bakool	Urban	Male	Divorced	No	No	No	No	Yes	No	Yes	Non-Poor	No	1-7 days	4-6 Prsons (Medium Family)	25-34 years
Bakool	Urban	Female	Divorced	No	No	No	No	No	No	No	Non-Poor	No	0 days	4-6 Prsons (Medium Family)	15-24 years
Bakool	Rural	Male	Married	No	No	No	No	No	No	No	Non-Poor	No	1-7 days	4-6 Prsons (Medium Family)	25-34 years
Bakool	Urban	Male	Married	No	No	No	No	No	No	No	Non-Poor	No	1-7 days	4-6 Prsons (Medium Family)	25-34 years
Bakool	Urban	Female	Married	No	No	No	No	No	No	No	Non-Poor	No	0 days	4-6 Prsons (Medium Family)	25-34 years
Bakool	Urban	Male	Never married	Yes	No	No	No	No	No	No	Non-Poor	No	1-7 days	7 and more Persons (Large Family)	15-24 years
Bakool	Urban	Female	Never married	Yes	No	No	No	No	No	No	Non-Poor	No	0 days	7 and more Persons (Large Family)	15-24 years
Bakool	Urban	Female	Never married	Yes	No	No	No	No	No	No	Poor	No	1-7 days	1-3 Persons (Small Family)	15-24 years
Bakool	Urban	Male	Married	No	No	No	No	No	No	No	Poor	No	1-7 days	1-3 Persons (Small Family)	50+ years
Bakool	Urban	Female	Never married	No	No	No	No	No	No	No	Poor	No	1-7 days	1-3 Persons (Small Family)	15-24 years
Bakool	Urban	Female	Never married	Yes	No	No	No	No	No	No	Poor	No	1-7 days	1-3 Persons (Small Family)	15-24 years
Bakool	Urban	Male	Never married	Yes	No	No	No	No	No	No	Poor	No	1-7 days	1-3 Persons (Small Family)	15-24 years
Bakool	Urban	Female	Never married	No	No	No	No	No	No	No	Poor	No	1-7 days	1-3 Persons (Small Family)	15-24 years
Bakool	Urban	Male	Never married	Yes	No	No	No	No	No	No	Poor	No	1-7 days	1-3 Persons (Small Family)	25-34 years
Bakool	Urban	Female	Married	No	No	No	No	No	No	No	Poor	No	0 days	1-3 Persons (Small Family)	35-49 years
Bakool	Urban	Male	Married	No	No	No	No	No	No	No	Non-Poor	No	1-7 days	4-6 Prsons (Medium Family)	25-34 years
Bakool	Urban	Female	Married	No	No	No	No	No	No	No	Non-Poor	No	1-7 days	4-6 Prsons (Medium Family)	25-34 years
Bakool	Urban	Male	Never married	Yes	No	No	No	No	No	No	Non-Poor	No	1-7 days	7 and more Persons (Large Family)	25-34 years
Bakool	Urban	Female	Married	No	No	No	No	No	No	No	Non-Poor	No	1-7 days	7 and more Persons (Large Family)	25-34 years
Bakool	Urban	Female	Divorced	No	No	No	No	No	No	No	Non-Poor	No	1-7 days	7 and more Persons (Large Family)	15-24 years
Bakool	Urban	Male	Married	No	No	No	No	No	No	No	Non-Poor	No	1-7 days	7 and more Persons (Large Family)	35-49 years
Bakool	Rural	Male	Married	No	No	No	No	No	Yes	Yes	Non-Poor	No	0 days	4-6 Prsons (Medium Family)	50+ years
Bakool	Rural	Female	Married	No	No	Yes	No	No	No	No	Non-Poor	No	8-30 days	4-6 Prsons (Medium Family)	35-49 years
Bakool	Urban	Female	Never married	Yes	No	No	No	No	No	No	Non-Poor	No	1-7 days	7 and more Persons (Large Family)	15-24 years
Bakool	Urban	Male	Never married	Yes	No	No	No	No	No	No	Non-Poor	No	1-7 days	7 and more Persons (Large Family)	15-24 years
Bakool	Nomadic	Male	Married	No	No	No	No	No	No	No	Poor	No	1-7 days	4-6 Prsons (Medium Family)	25-34 years
Bakool	Nomadic	Female	Married	No	No	No	No	No	No	No	Poor	No	0 days	4-6 Prsons (Medium Family)	25-34 years
Bakool	Urban	Female	Never married	Yes	No	No	No	No	No	No	Poor	No	1-7 days	4-6 Prsons (Medium Family)	15-24 years
Bakool	Urban	Male	Never married	No	No	No	No	No	No	No	Poor	No	1-7 days	4-6 Prsons (Medium Family)	15-24 years
Bakool	Urban	Female	Never married	Yes	No	No	No	No	No	No	Poor	No	1-7 days	4-6 Prsons (Medium Family)	15-24 years
Bakool	Urban	Male	Never married	No	No	No	No	No	No	No	Poor	No	1-7 days	4-6 Prsons (Medium Family)	15-24 years
Bakool	Rural	Male	Married	No	No	No	No	No	No	No	Poor	No	0 days	1-3 Persons (Small Family)	35-49 years
Bakool	Rural	Male	Never married	Yes	No	No	No	No	No	No	Non-Poor	No	1-7 days	7 and more Persons (Large Family)	15-24 years
Bakool	Rural	Female	Never married	No	No	No	No	No	No	No	Non-Poor	No	1-7 days	7 and more Persons (Large Family)	15-24 years
Bakool	Urban	Female	Never married	No	No	No	No	No	No	No	Non-Poor	No	1-7 days	7 and more Persons (Large Family)	15-24 years
Bakool	Urban	Male	Never married	No	No	No	No	No	No	No	Non-Poor	No	1-7 days	7 and more Persons (Large Family)	15-24 years
Bakool	Urban	Male	Never married	No	No	No	No	No	No	No	Non-Poor	No	1-7 days	7 and more Persons (Large Family)	25-34 years
Bakool	Urban	Male	Never married	No	No	No	No	No	No	No	Non-Poor	No	0 days	7 and more Persons (Large Family)	15-24 years
Bakool	Rural	Male	Married	No	No	No	No	No	No	No	Poor	No	0 days	7 and more Persons (Large Family)	25-34 years
Bakool	Urban	Female	Married	No	Yes	Yes	Yes	No	No	No	Non-Poor	No	1-7 days	7 and more Persons (Large Family)	25-34 years
Bakool	Urban	Male	Married	No	No	No	No	No	Yes	Yes	Non-Poor	No	0 days	7 and more Persons (Large Family)	25-34 years
Bakool	Urban	Male	Never married	Yes	No	No	No	No	No	No	Non-Poor	No	1-7 days	4-6 Prsons (Medium Family)	15-24 years
Bakool	Urban	Male	Married	No	No	No	No	Yes	Yes	Yes	Non-Poor	No	1-7 days	4-6 Prsons (Medium Family)	35-49 years
Bakool	Urban	Female	Married	No	No	No	No	No	No	No	Non-Poor	No	1-7 days	7 and more Persons (Large Family)	35-49 years
Bakool	Urban	Male	Married	No	Yes	Yes	Yes	No	No	No	Poor	No	0 days	1-3 Persons (Small Family)	35-49 years
Bakool	Urban	Male	Married	No	No	No	No	No	Yes	No	Non-Poor	Yes	1-7 days	4-6 Prsons (Medium Family)	25-34 years
Bakool	Urban	Female	Married	No	No	No	No	No	No	No	Non-Poor	Yes	1-7 days	4-6 Prsons (Medium Family)	25-34 years
Bakool	Rural	Male	Married	No	No	No	No	No	No	No	Poor	No	1-7 days	7 and more Persons (Large Family)	15-24 years
Bakool	Urban	Male	Never married	Yes	No	No	No	No	No	No	Non-Poor	No	1-7 days	7 and more Persons (Large Family)	15-24 years
Bakool	Urban	Male	Never married	Yes	No	No	No	No	No	No	Non-Poor	No	0 days	7 and more Persons (Large Family)	15-24 years
Bakool	Urban	Male	Never married	Yes	No	No	No	No	No	No	Non-Poor	No	1-7 days	7 and more Persons (Large Family)	15-24 years
Bakool	Urban	Male	Never married	No	No	No	No	No	No	No	Non-Poor	No	1-7 days	7 and more Persons (Large Family)	15-24 years
Bakool	Urban	Female	Married	No	No	No	No	No	No	No	Poor	No	1-7 days	4-6 Prsons (Medium Family)	25-34 years
Bakool	Urban	Male	Married	No	No	No	No	No	No	No	Poor	No	1-7 days	4-6 Prsons (Medium Family)	25-34 years
Bakool	Urban	Male	Never married	Yes	No	No	No	No	No	No	Non-Poor	No	1-7 days	7 and more Persons (Large Family)	15-24 years
Bakool	Urban	Male	Never married	Yes	No	No	No	No	No	No	Non-Poor	No	0 days	7 and more Persons (Large Family)	15-24 years
Bakool	Urban	Female	Married	No	No	No	No	No	No	No	Poor	No	1-7 days	7 and more Persons (Large Family)	15-24 years
Bakool	Urban	Male	Never married	Yes	No	No	No	No	No	No	Poor	No	1-7 days	7 and more Persons (Large Family)	15-24 years
Bakool	Urban	Female	Never married	No	No	No	No	No	No	No	Poor	No	1-7 days	7 and more Persons (Large Family)	15-24 years
Bakool	Urban	Female	Never married	Yes	No	No	No	No	No	No	Poor	No	1-7 days	7 and more Persons (Large Family)	15-24 years
Bakool	Urban	Male	Married	No	No	No	No	No	No	No	Poor	No	0 days	7 and more Persons (Large Family)	50+ years
Bakool	Urban	Male	Married	No	No	No	No	No	No	No	Non-Poor	No	0 days	4-6 Prsons (Medium Family)	35-49 years
Bakool	Urban	Female	Married	No	No	No	No	No	No	No	Non-Poor	No	1-7 days	4-6 Prsons (Medium Family)	15-24 years
Bakool	Rural	Male	Never married	Yes	No	No	No	No	No	No	Poor	No	0 days	4-6 Prsons (Medium Family)	15-24 years
Bakool	Rural	Male	Married	No	No	No	No	No	No	No	Poor	No	0 days	4-6 Prsons (Medium Family)	50+ years
Bakool	Nomadic	Male	Married	No	No	No	No	No	No	No	Poor	No	1-7 days	4-6 Prsons (Medium Family)	50+ years
Bakool	Urban	Male	Married	No	No	No	No	No	No	No	Non-Poor	No	1-7 days	4-6 Prsons (Medium Family)	35-49 years
Bakool	Urban	Female	Married	No	No	No	No	No	No	No	Non-Poor	No	0 days	4-6 Prsons (Medium Family)	25-34 years
Bakool	Urban	Male	Never married	No	No	No	No	No	No	No	Non-Poor	No	0 days	4-6 Prsons (Medium Family)	15-24 years
Bakool	Rural	Male	Married	No	No	No	No	No	No	No	Non-Poor	No	0 days	7 and more Persons (Large Family)	35-49 years
Bakool	Rural	Female	Never married	No	No	No	No	No	No	No	Non-Poor	No	1-7 days	7 and more Persons (Large Family)	15-24 years
Bakool	Urban	Male	Married	No	No	No	No	No	No	No	Poor	No	1-7 days	1-3 Persons (Small Family)	50+ years
Bakool	Urban	Male	Never married	Yes	No	No	No	No	No	No	Non-Poor	No	1-7 days	4-6 Prsons (Medium Family)	15-24 years
Bakool	Urban	Female	Never married	Yes	No	Yes	Yes	No	No	No	Non-Poor	No	1-7 days	4-6 Prsons (Medium Family)	15-24 years
Bakool	Urban	Male	Married	No	No	No	No	No	No	No	Non-Poor	No	1-7 days	4-6 Prsons (Medium Family)	50+ years
Bakool	Rural	Female	Never married	Yes	No	No	No	No	No	No	Poor	No	0 days	1-3 Persons (Small Family)	15-24 years
Bakool	Urban	Male	Never married	Yes	No	No	No	No	No	No	Non-Poor	No	1-7 days	7 and more Persons (Large Family)	15-24 years
Bakool	Urban	Male	Never married	Yes	No	No	No	No	No	No	Non-Poor	No	1-7 days	7 and more Persons (Large Family)	15-24 years
Bakool	Urban	Female	Married	No	No	No	No	No	No	No	Non-Poor	No	1-7 days	7 and more Persons (Large Family)	25-34 years
Bakool	Rural	Male	Married	No	No	No	No	No	No	No	Non-Poor	No	1-7 days	7 and more Persons (Large Family)	25-34 years
Bakool	Urban	Female	Married	No	No	No	No	No	No	No	Non-Poor	No	1-7 days	7 and more Persons (Large Family)	25-34 years
Bakool	Urban	Male	Married	No	No	No	No	No	No	No	Non-Poor	No	0 days	7 and more Persons (Large Family)	35-49 years
Bakool	Urban	Male	Never married	No	No	No	No	No	No	No	Non-Poor	Yes	1-7 days	4-6 Prsons (Medium Family)	15-24 years
Bakool	Rural	Male	Married	No	No	No	No	No	No	No	Non-Poor	No	1-7 days	4-6 Prsons (Medium Family)	35-49 years
Bakool	Urban	Female	Married	No	No	No	No	No	No	No	Non-Poor	No	0 days	1-3 Persons (Small Family)	25-34 years
Bakool	Urban	Male	Married	No	No	No	No	No	No	No	Non-Poor	No	0 days	1-3 Persons (Small Family)	50+ years
Bakool	Urban	Female	Never married	Yes	No	No	No	No	No	No	Non-Poor	No	0 days	1-3 Persons (Small Family)	15-24 years
Bakool	Rural	Male	Never married	No	No	No	No	No	No	No	Non-Poor	No	1-7 days	7 and more Persons (Large Family)	15-24 years
Bakool	Rural	Male	Never married	No	No	No	No	No	No	No	Non-Poor	No	1-7 days	7 and more Persons (Large Family)	15-24 years
Bakool	Rural	Female	Divorced	No	No	No	No	No	No	No	Non-Poor	No	1-7 days	7 and more Persons (Large Family)	35-49 years
Bakool	Rural	Male	Married	No	No	Yes	Yes	No	No	No	Non-Poor	No	1-7 days	7 and more Persons (Large Family)	25-34 years
Bakool	Rural	Male	Married	No	Yes	No	No	No	No	No	Poor	No	1-7 days	1-3 Persons (Small Family)	35-49 years
Bakool	Rural	Female	Married	No	No	Yes	Yes	No	No	No	Poor	No	1-7 days	1-3 Persons (Small Family)	35-49 years
Bakool	Rural	Male	Never married	Yes	Yes	No	No	No	No	No	Poor	No	1-7 days	1-3 Persons (Small Family)	15-24 years
Bakool	Rural	Female	Married	No	No	No	No	No	No	No	Non-Poor	No	1-7 days	1-3 Persons (Small Family)	25-34 years
Bakool	Rural	Male	Married	No	No	No	No	No	No	No	Non-Poor	No	1-7 days	1-3 Persons (Small Family)	35-49 years
Bakool	Rural	Male	Never married	Yes	No	No	No	No	No	No	Poor	No	1-7 days	7 and more Persons (Large Family)	15-24 years
Bakool	Urban	Female	Married	No	No	No	No	No	No	No	Poor	No	0 days	7 and more Persons (Large Family)	25-34 years
Bakool	Urban	Male	Widowed	No	Yes	No	No	No	No	No	Poor	No	1-7 days	7 and more Persons (Large Family)	35-49 years
Bakool	Urban	Male	Married	No	No	No	No	No	No	No	Poor	No	0 days	7 and more Persons (Large Family)	35-49 years
Bakool	Urban	Female	Never married	Yes	No	No	No	No	No	No	Poor	No	1-7 days	7 and more Persons (Large Family)	15-24 years
Bakool	Urban	Male	Never married	No	No	No	No	No	No	No	Non-Poor	No	0 days	7 and more Persons (Large Family)	35-49 years
Bakool	Urban	Male	Married	No	No	No	No	No	No	No	Non-Poor	No	1-7 days	7 and more Persons (Large Family)	25-34 years
Bakool	Urban	Male	Married	No	No	No	No	No	No	No	Non-Poor	No	1-7 days	7 and more Persons (Large Family)	25-34 years
Bakool	Urban	Female	Married	No	No	No	No	No	No	No	Non-Poor	No	0 days	7 and more Persons (Large Family)	15-24 years
Bakool	Rural	Female	Never married	No	No	No	No	No	No	No	Poor	No	0 days	1-3 Persons (Small Family)	15-24 years
Bakool	Rural	Male	Married	No	No	No	No	No	No	No	Poor	No	0 days	1-3 Persons (Small Family)	50+ years
Bakool	Rural	Male	Never married	Yes	No	No	No	No	No	No	Poor	No	0 days	1-3 Persons (Small Family)	15-24 years
Bakool	Urban	Male	Married	No	No	No	No	No	No	No	Poor	No	1-7 days	4-6 Prsons (Medium Family)	15-24 years
Bakool	Urban	Male	Married	No	No	No	No	No	No	No	Poor	No	0 days	7 and more Persons (Large Family)	35-49 years
Bakool	Urban	Female	Married	No	No	No	No	No	No	No	Poor	No	1-7 days	7 and more Persons (Large Family)	25-34 years
Bakool	Urban	Female	Never married	No	No	No	No	No	No	No	Poor	No	1-7 days	7 and more Persons (Large Family)	15-24 years
Bakool	Nomadic	Male	Married	No	No	No	No	No	No	No	Poor	No	1-7 days	7 and more Persons (Large Family)	35-49 years
Bakool	Nomadic	Male	Never married	No	No	No	No	No	No	No	Poor	No	0 days	7 and more Persons (Large Family)	15-24 years
Bakool	Nomadic	Female	Never married	No	No	No	No	No	No	No	Poor	No	0 days	7 and more Persons (Large Family)	15-24 years
Bakool	Urban	Male	Never married	No	No	No	No	No	No	No	Poor	No	1-7 days	4-6 Prsons (Medium Family)	25-34 years
Bakool	Urban	Male	Never married	No	No	No	No	No	No	No	Poor	No	1-7 days	4-6 Prsons (Medium Family)	15-24 years
Bakool	Urban	Female	Never married	Yes	No	No	No	No	No	No	Poor	No	0 days	4-6 Prsons (Medium Family)	15-24 years
Bakool	Urban	Female	Never married	No	No	No	No	No	No	No	Poor	No	1-7 days	4-6 Prsons (Medium Family)	15-24 years
Bakool	Urban	Female	Never married	Yes	No	No	No	No	No	No	Poor	No	1-7 days	4-6 Prsons (Medium Family)	15-24 years
Bakool	Urban	Male	Married	No	Yes	No	No	No	No	No	Non-Poor	No	0 days	4-6 Prsons (Medium Family)	35-49 years
Bakool	Urban	Female	Married	No	No	No	No	No	No	No	Non-Poor	No	1-7 days	4-6 Prsons (Medium Family)	25-34 years
Bakool	Urban	Male	Never married	No	No	No	No	No	No	No	Non-Poor	No	1-7 days	4-6 Prsons (Medium Family)	25-34 years
Bakool	Nomadic	Female	Married	No	No	No	No	No	No	No	Non-Poor	No	1-7 days	7 and more Persons (Large Family)	25-34 years
Bakool	Nomadic	Male	Married	No	No	No	No	No	No	No	Non-Poor	No	1-7 days	7 and more Persons (Large Family)	25-34 years
Bakool	Rural	Male	Never married	No	No	No	No	No	No	No	Non-Poor	No	0 days	4-6 Prsons (Medium Family)	15-24 years
Bakool	Rural	Female	Never married	No	No	No	No	No	No	No	Non-Poor	No	1-7 days	4-6 Prsons (Medium Family)	15-24 years
Bakool	Urban	Female	Never married	Yes	No	No	No	No	No	No	Poor	No	1-7 days	1-3 Persons (Small Family)	15-24 years
Bakool	Urban	Female	Never married	Yes	No	No	No	No	No	No	Poor	No	1-7 days	1-3 Persons (Small Family)	15-24 years
Bakool	Urban	Male	Married	No	No	No	No	No	No	No	Poor	No	1-7 days	1-3 Persons (Small Family)	25-34 years
Bakool	Urban	Female	Married	No	No	No	No	No	No	No	Poor	No	0 days	1-3 Persons (Small Family)	25-34 years
Bakool	Urban	Male	Never married	Yes	No	No	No	No	No	No	Poor	No	1-7 days	1-3 Persons (Small Family)	15-24 years
Bakool	Nomadic	Male	Married	No	No	No	No	No	No	No	Poor	No	1-7 days	1-3 Persons (Small Family)	35-49 years
Bakool	Nomadic	Female	Married	No	No	No	No	No	No	No	Poor	No	1-7 days	1-3 Persons (Small Family)	25-34 years
Bakool	Urban	Male	Married	No	No	No	No	No	No	No	Poor	Yes	1-7 days	7 and more Persons (Large Family)	25-34 years
Bakool	Urban	Female	Married	No	No	No	No	No	No	No	Poor	Yes	1-7 days	7 and more Persons (Large Family)	15-24 years
Bakool	Urban	Male	Married	No	No	No	No	No	No	No	Non-Poor	No	1-7 days	7 and more Persons (Large Family)	35-49 years
Bakool	Urban	Female	Married	No	No	No	No	No	No	No	Non-Poor	No	0 days	7 and more Persons (Large Family)	15-24 years
Bakool	Urban	Male	Married	No	No	No	No	No	No	No	Non-Poor	No	0 days	7 and more Persons (Large Family)	25-34 years
Bakool	Urban	Male	Never married	Yes	No	No	No	No	No	No	Non-Poor	No	1-7 days	4-6 Prsons (Medium Family)	15-24 years
Bakool	Rural	Female	Married	No	No	No	No	No	No	No	Non-Poor	No	0 days	4-6 Prsons (Medium Family)	15-24 years
Banadir	Urban	Male	Never married	Yes	No	No	No	No	No	No	Poor	No	1-7 days	4-6 Prsons (Medium Family)	15-24 years
Banadir	Urban	Female	Never married	Yes	No	No	No	No	No	No	Poor	No	1-7 days	4-6 Prsons (Medium Family)	15-24 years
Banadir	Urban	Male	Never married	Yes	No	No	No	No	No	No	Poor	No	1-7 days	4-6 Prsons (Medium Family)	15-24 years
Banadir	Urban	Male	Married	No	No	Yes	Yes	No	No	No	Poor	No	8-30 days	7 and more Persons (Large Family)	50+ years
Banadir	Urban	Male	Married	No	No	No	No	No	No	No	Poor	No	1-7 days	7 and more Persons (Large Family)	35-49 years
Banadir	Urban	Female	Married	No	No	No	No	No	No	No	Poor	No	0 days	7 and more Persons (Large Family)	50+ years
Banadir	Urban	Female	Married	No	Yes	No	No	No	No	No	Poor	No	1-7 days	7 and more Persons (Large Family)	25-34 years
Banadir	Urban	Male	Never married	No	No	No	No	No	No	No	Non-Poor	No	0 days	7 and more Persons (Large Family)	15-24 years
Banadir	Urban	Female	Never married	Yes	No	No	No	No	No	No	Non-Poor	No	1-7 days	7 and more Persons (Large Family)	15-24 years
Banadir	Urban	Male	Never married	No	No	No	No	No	No	No	Non-Poor	No	1-7 days	7 and more Persons (Large Family)	15-24 years
Banadir	Urban	Female	Married	No	No	No	No	No	No	No	Non-Poor	No	1-7 days	7 and more Persons (Large Family)	15-24 years
Banadir	Urban	Male	Married	No	No	No	No	No	No	No	Non-Poor	No	1-7 days	7 and more Persons (Large Family)	25-34 years
Banadir	Urban	Male	Never married	Yes	No	No	No	No	No	No	Poor	No	0 days	7 and more Persons (Large Family)	15-24 years
Banadir	Urban	Male	Never married	Yes	No	No	No	No	No	No	Poor	No	1-7 days	7 and more Persons (Large Family)	15-24 years
Banadir	Urban	Female	Never married	Yes	No	No	No	No	No	No	Poor	No	1-7 days	7 and more Persons (Large Family)	15-24 years
Banadir	Urban	Female	Never married	Yes	No	No	No	No	No	No	Poor	No	0 days	7 and more Persons (Large Family)	15-24 years
Banadir	Urban	Female	Never married	No	No	No	No	No	No	No	Poor	No	0 days	7 and more Persons (Large Family)	15-24 years
Banadir	Urban	Female	Never married	Yes	No	No	No	No	No	No	Poor	No	0 days	7 and more Persons (Large Family)	15-24 years
Banadir	Urban	Female	Never married	No	No	No	No	No	No	No	Poor	No	0 days	4-6 Prsons (Medium Family)	15-24 years
Banadir	Urban	Female	Never married	No	No	No	No	No	No	No	Poor	No	0 days	4-6 Prsons (Medium Family)	15-24 years
Banadir	Urban	Male	Married	No	No	No	No	No	No	No	Poor	No	1-7 days	4-6 Prsons (Medium Family)	50+ years
Banadir	Urban	Male	Never married	No	No	No	No	No	No	No	Poor	No	1-7 days	4-6 Prsons (Medium Family)	15-24 years
Banadir	Urban	Male	Married	No	No	No	No	No	No	No	Non-Poor	No	1-7 days	4-6 Prsons (Medium Family)	25-34 years
Banadir	Urban	Female	Never married	Yes	No	No	No	No	No	No	Non-Poor	No	1-7 days	4-6 Prsons (Medium Family)	15-24 years
Banadir	Urban	Female	Married	No	No	No	No	No	No	No	Non-Poor	No	1-7 days	4-6 Prsons (Medium Family)	25-34 years
Banadir	Urban	Male	Never married	Yes	No	No	No	No	No	No	Non-Poor	No	1-7 days	7 and more Persons (Large Family)	15-24 years
Banadir	Urban	Male	Never married	Yes	No	No	Yes	No	No	No	Poor	No	1-7 days	4-6 Prsons (Medium Family)	15-24 years
Banadir	Urban	Male	Married	No	No	No	No	No	No	No	Poor	No	0 days	4-6 Prsons (Medium Family)	35-49 years
Banadir	Urban	Male	Never married	No	No	No	No	No	No	No	Poor	No	0 days	4-6 Prsons (Medium Family)	15-24 years
Banadir	Urban	Female	Married	No	No	No	No	No	No	No	Non-Poor	No	1-7 days	7 and more Persons (Large Family)	35-49 years
Banadir	Urban	Male	Never married	Yes	No	No	No	No	No	No	Non-Poor	No	1-7 days	7 and more Persons (Large Family)	15-24 years
Banadir	Urban	Male	Never married	Yes	No	No	No	No	No	No	Non-Poor	No	0 days	7 and more Persons (Large Family)	15-24 years
Banadir	Urban	Female	Never married	Yes	No	No	No	No	No	No	Non-Poor	No	1-7 days	7 and more Persons (Large Family)	15-24 years
Banadir	Urban	Male	Married	No	No	No	No	No	No	No	Poor	No	1-7 days	4-6 Prsons (Medium Family)	35-49 years
Banadir	Urban	Female	Married	No	No	No	No	No	No	No	Poor	No	1-7 days	4-6 Prsons (Medium Family)	35-49 years
Banadir	Urban	Male	Married	No	No	No	No	No	No	No	Non-Poor	No	1-7 days	4-6 Prsons (Medium Family)	25-34 years
Banadir	Urban	Male	Married	No	No	No	No	No	No	No	Poor	No	1-7 days	4-6 Prsons (Medium Family)	35-49 years
Banadir	Urban	Male	Never married	Yes	No	No	No	No	No	No	Poor	No	1-7 days	7 and more Persons (Large Family)	15-24 years
Banadir	Urban	Female	Never married	Yes	No	No	No	No	No	No	Poor	No	1-7 days	7 and more Persons (Large Family)	15-24 years
Banadir	Urban	Male	Never married	Yes	No	No	No	No	No	No	Poor	No	0 days	7 and more Persons (Large Family)	15-24 years
Banadir	Urban	Female	Never married	Yes	No	No	No	No	No	No	Poor	No	1-7 days	7 and more Persons (Large Family)	15-24 years
Banadir	Urban	Male	Married	No	No	No	No	No	No	No	Poor	No	1-7 days	7 and more Persons (Large Family)	35-49 years
Banadir	Urban	Female	Never married	No	No	No	No	No	No	No	Non-Poor	No	0 days	4-6 Prsons (Medium Family)	25-34 years
Banadir	Urban	Female	Never married	Yes	No	No	No	No	No	No	Non-Poor	No	1-7 days	4-6 Prsons (Medium Family)	15-24 years
Banadir	Urban	Male	Never married	Yes	No	No	No	No	No	No	Poor	No	0 days	1-3 Persons (Small Family)	15-24 years
Banadir	Urban	Female	Never married	No	No	No	No	No	No	No	Poor	No	1-7 days	1-3 Persons (Small Family)	15-24 years
Banadir	Urban	Female	Never married	No	Yes	No	No	No	No	No	Poor	No	1-7 days	1-3 Persons (Small Family)	15-24 years
Banadir	Urban	Male	Never married	No	No	No	No	No	No	No	Poor	No	1-7 days	1-3 Persons (Small Family)	15-24 years
Banadir	Urban	Male	Married	Yes	No	No	No	No	No	No	Poor	No	0 days	1-3 Persons (Small Family)	50+ years
Banadir	Urban	Female	Married	Yes	Yes	No	Yes	No	No	No	Poor	No	1-7 days	1-3 Persons (Small Family)	35-49 years
Banadir	Urban	Female	Widowed	No	No	No	No	No	No	No	Poor	No	1-7 days	7 and more Persons (Large Family)	50+ years
Banadir	Urban	Female	Never married	No	No	No	No	No	No	No	Non-Poor	No	0 days	7 and more Persons (Large Family)	15-24 years
Banadir	Urban	Female	Never married	Yes	No	No	No	No	No	No	Poor	No	0 days	7 and more Persons (Large Family)	15-24 years
Banadir	Urban	Female	Widowed	No	No	No	No	No	No	No	Poor	No	1-7 days	7 and more Persons (Large Family)	35-49 years
Banadir	Urban	Male	Never married	No	No	No	No	No	No	No	Poor	No	1-7 days	7 and more Persons (Large Family)	15-24 years
Banadir	Urban	Female	Never married	No	No	No	No	No	No	No	Poor	No	1-7 days	4-6 Prsons (Medium Family)	15-24 years
Banadir	Urban	Male	Married	Yes	No	No	No	No	No	No	Poor	No	1-7 days	4-6 Prsons (Medium Family)	15-24 years
Banadir	Urban	Male	Never married	No	No	No	No	No	No	No	Non-Poor	No	0 days	4-6 Prsons (Medium Family)	15-24 years
Banadir	Urban	Female	Never married	Yes	No	No	No	No	No	No	Non-Poor	No	1-7 days	4-6 Prsons (Medium Family)	15-24 years
Banadir	Urban	Female	Never married	Yes	No	No	No	No	No	No	Non-Poor	No	1-7 days	4-6 Prsons (Medium Family)	15-24 years
Banadir	Urban	Female	Never married	Yes	No	No	No	No	No	No	Poor	No	1-7 days	4-6 Prsons (Medium Family)	15-24 years
Banadir	Urban	Female	Never married	Yes	No	No	No	No	No	No	Poor	No	1-7 days	4-6 Prsons (Medium Family)	15-24 years
Banadir	Urban	Male	Never married	Yes	No	No	No	No	No	No	Poor	No	1-7 days	4-6 Prsons (Medium Family)	15-24 years
Banadir	Urban	Female	Divorced	No	No	No	No	No	No	No	Poor	No	1-7 days	4-6 Prsons (Medium Family)	50+ years
Banadir	Urban	Female	Never married	Yes	No	No	No	No	No	No	Poor	No	1-7 days	4-6 Prsons (Medium Family)	15-24 years
Banadir	Urban	Male	Never married	Yes	No	No	No	No	No	No	Poor	No	1-7 days	7 and more Persons (Large Family)	15-24 years
Banadir	Urban	Male	Married	No	No	No	No	No	No	No	Poor	No	1-7 days	7 and more Persons (Large Family)	50+ years
Banadir	Urban	Female	Married	No	No	No	No	No	No	No	Poor	No	1-7 days	7 and more Persons (Large Family)	25-34 years
Banadir	Urban	Male	Never married	No	No	No	No	No	No	No	Poor	No	1-7 days	4-6 Prsons (Medium Family)	25-34 years
Banadir	Urban	Female	Never married	Yes	No	No	No	No	No	No	Poor	No	1-7 days	4-6 Prsons (Medium Family)	15-24 years
Banadir	Urban	Male	Never married	No	No	No	No	No	No	No	Poor	No	1-7 days	4-6 Prsons (Medium Family)	15-24 years
Banadir	Urban	Male	Never married	Yes	No	No	No	No	No	No	Poor	No	0 days	7 and more Persons (Large Family)	15-24 years
Banadir	Urban	Male	Married	No	No	Yes	Yes	No	No	No	Poor	No	1-7 days	7 and more Persons (Large Family)	25-34 years
Banadir	Urban	Female	Married	No	No	No	No	No	No	No	Poor	No	1-7 days	7 and more Persons (Large Family)	15-24 years
Banadir	Urban	Female	Married	No	No	No	No	No	No	No	Poor	No	1-7 days	7 and more Persons (Large Family)	15-24 years
Banadir	Urban	Male	Married	No	No	No	No	No	No	No	Poor	No	1-7 days	7 and more Persons (Large Family)	35-49 years
Banadir	Urban	Male	Never married	Yes	No	No	No	No	No	No	Poor	No	1-7 days	7 and more Persons (Large Family)	15-24 years
Banadir	Urban	Female	Never married	No	No	No	No	No	No	No	Poor	No	0 days	7 and more Persons (Large Family)	15-24 years
Banadir	Urban	Male	Married	No	No	No	No	No	No	No	Poor	No	0 days	7 and more Persons (Large Family)	25-34 years
Banadir	Urban	Male	Never married	Yes	No	No	No	No	No	No	Poor	No	1-7 days	7 and more Persons (Large Family)	25-34 years
Banadir	Urban	Male	Never married	No	No	No	No	No	No	No	Poor	No	1-7 days	7 and more Persons (Large Family)	15-24 years
Banadir	Urban	Female	Married	Yes	No	No	No	No	No	No	Poor	No	1-7 days	7 and more Persons (Large Family)	15-24 years
Banadir	Urban	Female	Divorced	No	No	No	No	No	No	No	Poor	No	1-7 days	4-6 Prsons (Medium Family)	35-49 years
Banadir	Urban	Female	Never married	Yes	No	No	No	No	No	No	Poor	No	1-7 days	4-6 Prsons (Medium Family)	25-34 years
Banadir	Urban	Male	Never married	No	No	No	No	No	No	No	Poor	No	0 days	4-6 Prsons (Medium Family)	15-24 years
Banadir	Urban	Female	Never married	Yes	No	No	No	No	No	No	Poor	No	0 days	4-6 Prsons (Medium Family)	15-24 years
Banadir	Urban	Male	Never married	Yes	No	No	No	No	No	No	Poor	No	0 days	4-6 Prsons (Medium Family)	15-24 years
Banadir	Urban	Female	Never married	Yes	No	No	No	No	No	No	Poor	No	1-7 days	4-6 Prsons (Medium Family)	15-24 years
Banadir	Urban	Male	Never married	Yes	No	No	No	No	No	No	Poor	No	1-7 days	7 and more Persons (Large Family)	15-24 years
Banadir	Urban	Male	Never married	Yes	No	No	No	No	No	No	Poor	No	0 days	7 and more Persons (Large Family)	15-24 years
Banadir	Urban	Male	Never married	Yes	No	No	No	No	No	No	Poor	No	1-7 days	7 and more Persons (Large Family)	15-24 years
Banadir	Urban	Male	Never married	No	No	No	No	No	No	No	Non-Poor	No	1-7 days	7 and more Persons (Large Family)	15-24 years
Banadir	Urban	Female	Never married	Yes	No	No	No	No	No	No	Non-Poor	No	1-7 days	7 and more Persons (Large Family)	15-24 years
Banadir	Urban	Male	Never married	Yes	No	No	No	No	No	No	Non-Poor	No	0 days	7 and more Persons (Large Family)	15-24 years
Banadir	Urban	Female	Never married	No	No	No	No	No	No	No	Poor	No	1-7 days	4-6 Prsons (Medium Family)	15-24 years
Banadir	Urban	Male	Never married	No	No	No	No	No	No	No	Poor	No	0 days	4-6 Prsons (Medium Family)	15-24 years
Banadir	Urban	Female	Married	No	No	No	No	No	No	No	Poor	No	1-7 days	4-6 Prsons (Medium Family)	15-24 years
Banadir	Urban	Female	Divorced	No	No	No	No	No	No	No	Poor	No	1-7 days	4-6 Prsons (Medium Family)	25-34 years
Banadir	Urban	Female	Married	No	No	No	No	No	No	No	Poor	No	1-7 days	4-6 Prsons (Medium Family)	35-49 years
Banadir	Urban	Female	Never married	No	No	No	No	No	No	No	Poor	No	1-7 days	4-6 Prsons (Medium Family)	15-24 years
Banadir	Urban	Male	Married	No	Yes	No	No	No	No	No	Poor	No	1-7 days	4-6 Prsons (Medium Family)	50+ years
Banadir	Urban	Male	Never married	Yes	No	No	No	No	No	No	Poor	No	1-7 days	1-3 Persons (Small Family)	15-24 years
Banadir	Urban	Male	Never married	No	No	No	No	No	No	No	Poor	No	0 days	1-3 Persons (Small Family)	15-24 years
Banadir	Urban	Male	Never married	No	No	No	No	No	No	No	Poor	No	1-7 days	1-3 Persons (Small Family)	15-24 years
Banadir	Urban	Male	Never married	No	No	No	No	No	No	No	Poor	No	1-7 days	1-3 Persons (Small Family)	15-24 years
Banadir	Urban	Male	Married	No	No	No	No	No	No	No	Poor	No	1-7 days	1-3 Persons (Small Family)	35-49 years
Banadir	Urban	Male	Married	No	No	No	No	No	No	No	Poor	No	1-7 days	1-3 Persons (Small Family)	25-34 years
Banadir	Urban	Female	Never married	No	No	No	No	No	No	No	Non-Poor	No	0 days	7 and more Persons (Large Family)	15-24 years
Banadir	Urban	Female	Never married	No	No	No	No	No	No	No	Poor	No	1-7 days	4-6 Prsons (Medium Family)	15-24 years
Banadir	Urban	Male	Married	No	No	Yes	No	No	No	No	Poor	No	1-7 days	4-6 Prsons (Medium Family)	50+ years
Banadir	Urban	Male	Never married	Yes	No	No	No	No	No	No	Poor	No	1-7 days	4-6 Prsons (Medium Family)	15-24 years
Banadir	Urban	Male	Married	No	No	No	No	No	No	No	Poor	No	1-7 days	4-6 Prsons (Medium Family)	35-49 years
Banadir	Urban	Female	Never married	Yes	No	No	No	No	No	No	Poor	No	1-7 days	4-6 Prsons (Medium Family)	15-24 years
Banadir	Urban	Female	Never married	Yes	No	No	No	No	No	No	Poor	No	1-7 days	7 and more Persons (Large Family)	15-24 years
Banadir	Urban	Female	Never married	Yes	No	No	No	No	No	No	Poor	No	1-7 days	7 and more Persons (Large Family)	15-24 years
Banadir	Urban	Female	Married	No	No	No	No	No	No	No	Poor	No	1-7 days	7 and more Persons (Large Family)	35-49 years
Banadir	Urban	Male	Married	No	No	No	No	No	No	No	Poor	No	1-7 days	7 and more Persons (Large Family)	50+ years
Banadir	Urban	Male	Married	No	No	No	No	No	No	No	Non-Poor	No	1-7 days	4-6 Prsons (Medium Family)	25-34 years
Banadir	Urban	Female	Married	No	No	No	No	No	No	No	Non-Poor	No	0 days	4-6 Prsons (Medium Family)	15-24 years
Banadir	Urban	Female	Widowed	No	No	No	No	No	No	No	Non-Poor	No	0 days	4-6 Prsons (Medium Family)	35-49 years
Banadir	Urban	Female	Never married	Yes	No	No	No	No	No	No	Non-Poor	No	1-7 days	4-6 Prsons (Medium Family)	15-24 years
Banadir	Urban	Male	Never married	Yes	No	No	No	No	No	No	Non-Poor	No	1-7 days	7 and more Persons (Large Family)	15-24 years
Banadir	Urban	Male	Never married	Yes	No	No	No	No	No	No	Non-Poor	No	1-7 days	7 and more Persons (Large Family)	15-24 years
Banadir	Urban	Male	Married	No	No	No	No	No	No	No	Non-Poor	No	1-7 days	7 and more Persons (Large Family)	50+ years
Banadir	Urban	Female	Never married	Yes	No	No	No	No	No	No	Non-Poor	No	1-7 days	7 and more Persons (Large Family)	15-24 years
Banadir	Urban	Male	Never married	Yes	No	No	No	No	No	No	Non-Poor	No	1-7 days	7 and more Persons (Large Family)	25-34 years
Banadir	Urban	Male	Never married	Yes	No	No	No	No	No	No	Poor	No	1-7 days	7 and more Persons (Large Family)	15-24 years
Banadir	Urban	Male	Married	No	No	No	No	No	No	No	Poor	No	1-7 days	7 and more Persons (Large Family)	35-49 years
Banadir	Urban	Female	Married	No	No	No	No	No	No	No	Poor	No	1-7 days	7 and more Persons (Large Family)	25-34 years
Banadir	Urban	Male	Never married	Yes	No	No	No	No	No	No	Poor	No	1-7 days	7 and more Persons (Large Family)	15-24 years
Banadir	Urban	Female	Married	No	No	No	No	No	No	No	Poor	No	0 days	7 and more Persons (Large Family)	15-24 years
Banadir	Urban	Male	Married	No	No	No	No	No	No	No	Poor	No	1-7 days	7 and more Persons (Large Family)	25-34 years
Banadir	Urban	Male	Married	No	No	No	No	No	No	No	Non-Poor	No	1-7 days	7 and more Persons (Large Family)	50+ years
Banadir	Urban	Male	Never married	Yes	No	No	No	No	No	No	Non-Poor	No	0 days	7 and more Persons (Large Family)	15-24 years
Banadir	Urban	Female	Never married	No	No	No	No	No	No	No	Non-Poor	No	1-7 days	7 and more Persons (Large Family)	15-24 years
Banadir	Urban	Female	Never married	Yes	No	No	No	No	No	No	Non-Poor	No	0 days	7 and more Persons (Large Family)	15-24 years
Banadir	Urban	Female	Never married	Yes	No	No	No	No	No	No	Non-Poor	No	1-7 days	7 and more Persons (Large Family)	15-24 years
Banadir	Urban	Female	Never married	No	No	No	No	No	No	No	Non-Poor	No	1-7 days	7 and more Persons (Large Family)	15-24 years
Banadir	Urban	Male	Married	No	Yes	No	No	No	No	No	Poor	No	1-7 days	4-6 Prsons (Medium Family)	50+ years
Banadir	Urban	Female	Married	No	No	No	No	No	No	No	Poor	No	0 days	4-6 Prsons (Medium Family)	25-34 years
Banadir	Urban	Male	Married	Yes	No	No	No	No	No	No	Non-Poor	No	1-7 days	7 and more Persons (Large Family)	15-24 years
Banadir	Urban	Male	Married	No	No	No	No	No	No	No	Non-Poor	No	1-7 days	7 and more Persons (Large Family)	35-49 years
Banadir	Urban	Male	Married	No	No	No	No	No	No	No	Poor	No	1-7 days	7 and more Persons (Large Family)	25-34 years
Banadir	Urban	Male	Never married	No	Yes	No	No	No	No	No	Poor	No	1-7 days	7 and more Persons (Large Family)	15-24 years
Banadir	Urban	Male	Never married	No	No	No	No	No	No	No	Poor	No	1-7 days	7 and more Persons (Large Family)	25-34 years
Banadir	Urban	Female	Never married	No	No	No	No	No	No	No	Poor	Yes	0 days	4-6 Prsons (Medium Family)	15-24 years
Banadir	Urban	Female	Married	No	No	No	No	No	No	No	Poor	Yes	0 days	4-6 Prsons (Medium Family)	25-34 years
Banadir	Urban	Male	Divorced	No	No	No	No	No	No	No	Poor	No	0 days	7 and more Persons (Large Family)	25-34 years
Banadir	Urban	Female	Never married	Yes	No	No	No	No	No	No	Poor	No	1-7 days	7 and more Persons (Large Family)	15-24 years
Banadir	Urban	Male	Married	No	Yes	No	No	No	No	No	Poor	No	0 days	7 and more Persons (Large Family)	50+ years
Banadir	Urban	Female	Married	No	No	Yes	Yes	No	No	No	Poor	No	1-7 days	7 and more Persons (Large Family)	50+ years
Banadir	Urban	Male	Never married	Yes	No	No	No	No	No	No	Poor	No	1-7 days	7 and more Persons (Large Family)	25-34 years
Banadir	Urban	Male	Never married	No	No	No	No	No	No	No	Poor	No	0 days	7 and more Persons (Large Family)	15-24 years
Banadir	Urban	Male	Divorced	No	No	No	No	No	No	No	Poor	No	1-7 days	7 and more Persons (Large Family)	35-49 years
Banadir	Urban	Male	Never married	No	No	No	No	No	No	No	Poor	No	1-7 days	7 and more Persons (Large Family)	25-34 years
Banadir	Urban	Male	Never married	No	No	No	No	No	No	No	Poor	No	1-7 days	4-6 Prsons (Medium Family)	15-24 years
Banadir	Urban	Male	Married	No	No	No	No	No	No	No	Poor	No	0 days	4-6 Prsons (Medium Family)	50+ years
Banadir	Urban	Female	Divorced	No	No	No	No	No	No	No	Poor	No	1-7 days	4-6 Prsons (Medium Family)	15-24 years
Banadir	Urban	Female	Never married	No	No	No	No	No	No	No	Poor	No	1-7 days	4-6 Prsons (Medium Family)	15-24 years
Banadir	Urban	Male	Married	No	No	No	No	No	No	No	Poor	No	1-7 days	1-3 Persons (Small Family)	50+ years
Banadir	Urban	Female	Never married	Yes	No	No	No	No	No	No	Poor	No	1-7 days	4-6 Prsons (Medium Family)	15-24 years
Banadir	Urban	Male	Never married	Yes	No	No	No	No	No	No	Poor	No	1-7 days	4-6 Prsons (Medium Family)	15-24 years
Banadir	Urban	Male	Never married	Yes	No	No	No	No	No	No	Poor	No	0 days	4-6 Prsons (Medium Family)	15-24 years
Banadir	Urban	Male	Married	No	No	No	No	No	No	No	Poor	No	1-7 days	4-6 Prsons (Medium Family)	35-49 years
Banadir	Urban	Male	Never married	Yes	No	No	No	No	No	No	Poor	No	1-7 days	4-6 Prsons (Medium Family)	15-24 years
Banadir	Urban	Male	Never married	Yes	No	No	No	No	No	No	Poor	No	0 days	4-6 Prsons (Medium Family)	15-24 years
Banadir	Urban	Female	Never married	Yes	No	No	No	No	No	No	Poor	No	1-7 days	4-6 Prsons (Medium Family)	15-24 years
Banadir	Urban	Female	Married	No	No	No	No	No	No	No	Poor	No	1-7 days	4-6 Prsons (Medium Family)	15-24 years
Banadir	Urban	Male	Married	No	No	No	No	No	No	No	Poor	No	1-7 days	4-6 Prsons (Medium Family)	25-34 years
Banadir	Urban	Male	Married	No	No	No	No	No	No	No	Non-Poor	No	0 days	7 and more Persons (Large Family)	25-34 years
Banadir	Urban	Male	Married	No	No	No	No	No	No	No	Poor	No	1-7 days	4-6 Prsons (Medium Family)	50+ years
Banadir	Urban	Male	Never married	No	No	No	No	No	No	No	Poor	No	1-7 days	4-6 Prsons (Medium Family)	15-24 years
Banadir	Urban	Female	Never married	Yes	No	No	No	No	No	No	Poor	No	1-7 days	4-6 Prsons (Medium Family)	15-24 years
Banadir	Urban	Female	Never married	No	No	No	No	No	No	No	Poor	No	0 days	4-6 Prsons (Medium Family)	15-24 years
Banadir	Urban	Female	Married	No	No	No	No	No	No	No	Poor	No	0 days	4-6 Prsons (Medium Family)	35-49 years
Banadir	Urban	Male	Never married	Yes	No	No	No	No	No	No	Poor	No	1-7 days	4-6 Prsons (Medium Family)	15-24 years
Banadir	Urban	Female	Married	No	No	No	No	No	No	No	Poor	No	1-7 days	4-6 Prsons (Medium Family)	35-49 years
Banadir	Urban	Female	Married	No	Yes	No	No	No	No	No	Non-Poor	No	1-7 days	4-6 Prsons (Medium Family)	50+ years
Banadir	Urban	Female	Married	No	No	No	No	No	No	No	Non-Poor	No	1-7 days	4-6 Prsons (Medium Family)	25-34 years
Banadir	Urban	Male	Married	No	Yes	No	No	No	No	No	Non-Poor	No	0 days	4-6 Prsons (Medium Family)	50+ years
Banadir	Urban	Female	Never married	Yes	No	No	No	No	No	No	Non-Poor	No	1-7 days	4-6 Prsons (Medium Family)	15-24 years
Banadir	Urban	Female	Never married	Yes	No	No	No	No	No	No	Non-Poor	No	1-7 days	4-6 Prsons (Medium Family)	15-24 years
Banadir	Urban	Male	Never married	Yes	No	No	No	No	No	No	Non-Poor	No	1-7 days	4-6 Prsons (Medium Family)	15-24 years
Banadir	Urban	Male	Married	No	No	No	No	No	No	No	Poor	No	1-7 days	7 and more Persons (Large Family)	35-49 years
Banadir	Urban	Female	Never married	Yes	No	No	No	No	No	No	Poor	No	1-7 days	7 and more Persons (Large Family)	15-24 years
Banadir	Urban	Female	Never married	Yes	No	No	No	No	No	No	Non-Poor	No	0 days	4-6 Prsons (Medium Family)	15-24 years
Banadir	Urban	Female	Never married	Yes	No	No	No	No	No	No	Non-Poor	No	1-7 days	4-6 Prsons (Medium Family)	15-24 years
Banadir	Urban	Male	Married	No	No	No	No	No	No	No	Poor	No	1-7 days	4-6 Prsons (Medium Family)	35-49 years
Banadir	Urban	Male	Never married	Yes	No	No	No	No	No	No	Non-Poor	No	0 days	7 and more Persons (Large Family)	15-24 years
Banadir	Urban	Female	Never married	No	No	No	No	No	No	No	Non-Poor	No	1-7 days	7 and more Persons (Large Family)	15-24 years
Banadir	Urban	Female	Never married	Yes	No	No	No	No	No	No	Non-Poor	No	1-7 days	7 and more Persons (Large Family)	15-24 years
Banadir	Urban	Male	Married	No	No	No	No	No	No	No	Poor	No	1-7 days	7 and more Persons (Large Family)	25-34 years
Banadir	Urban	Male	Never married	No	No	No	No	No	Yes	No	Poor	Yes	1-7 days	4-6 Prsons (Medium Family)	15-24 years
Banadir	Urban	Female	Married	No	No	No	No	No	No	No	Poor	Yes	1-7 days	4-6 Prsons (Medium Family)	15-24 years
Banadir	Urban	Male	Never married	No	No	No	No	No	No	No	Non-Poor	No	1-7 days	7 and more Persons (Large Family)	15-24 years
Banadir	Urban	Male	Never married	No	No	No	No	No	No	No	Non-Poor	No	1-7 days	7 and more Persons (Large Family)	15-24 years
Banadir	Urban	Male	Married	No	No	No	No	No	No	No	Non-Poor	No	1-7 days	7 and more Persons (Large Family)	35-49 years
Banadir	Urban	Female	Never married	No	No	No	No	No	No	No	Non-Poor	No	1-7 days	7 and more Persons (Large Family)	15-24 years
Banadir	Urban	Male	Never married	Yes	No	No	No	No	No	No	Non-Poor	No	1-7 days	7 and more Persons (Large Family)	15-24 years
Banadir	Urban	Male	Never married	Yes	No	No	No	No	No	No	Poor	No	1-7 days	7 and more Persons (Large Family)	15-24 years
Banadir	Urban	Female	Never married	Yes	No	No	No	No	No	No	Poor	No	1-7 days	7 and more Persons (Large Family)	15-24 years
Banadir	Urban	Female	Never married	Yes	No	No	No	No	No	No	Poor	No	0 days	7 and more Persons (Large Family)	15-24 years
Banadir	Urban	Male	Married	No	No	No	No	No	No	No	Poor	No	1-7 days	4-6 Prsons (Medium Family)	35-49 years
Banadir	Urban	Male	Never married	Yes	No	No	No	No	No	No	Poor	No	1-7 days	4-6 Prsons (Medium Family)	15-24 years
Banadir	Urban	Male	Never married	Yes	No	No	No	No	No	No	Poor	No	1-7 days	4-6 Prsons (Medium Family)	15-24 years
Banadir	Urban	Male	Married	No	No	No	No	No	No	No	Poor	No	1-7 days	4-6 Prsons (Medium Family)	25-34 years
Banadir	Urban	Male	Never married	Yes	No	No	No	No	No	No	Poor	No	1-7 days	4-6 Prsons (Medium Family)	15-24 years
Banadir	Urban	Male	Married	No	No	No	No	No	No	No	Poor	No	1-7 days	4-6 Prsons (Medium Family)	15-24 years
Banadir	Urban	Female	Married	No	No	No	No	No	No	No	Poor	No	1-7 days	4-6 Prsons (Medium Family)	15-24 years
Banadir	Urban	Female	Married	No	No	No	No	No	No	No	Poor	No	1-7 days	4-6 Prsons (Medium Family)	25-34 years
Banadir	Urban	Female	Widowed	No	No	No	No	No	No	No	Poor	No	1-7 days	4-6 Prsons (Medium Family)	50+ years
Banadir	Urban	Female	Divorced	No	No	No	No	No	No	No	Poor	No	1-7 days	4-6 Prsons (Medium Family)	35-49 years
Banadir	Urban	Male	Married	No	No	No	No	No	No	No	Poor	No	1-7 days	1-3 Persons (Small Family)	25-34 years
Banadir	Urban	Female	Married	No	No	No	No	No	No	No	Poor	No	0 days	1-3 Persons (Small Family)	15-24 years
Banadir	Urban	Female	Never married	Yes	No	No	No	No	No	No	Non-Poor	No	1-7 days	7 and more Persons (Large Family)	15-24 years
Banadir	Urban	Female	Divorced	No	No	No	No	No	No	No	Non-Poor	No	1-7 days	7 and more Persons (Large Family)	15-24 years
Banadir	Urban	Male	Never married	Yes	No	No	No	No	No	No	Non-Poor	No	0 days	7 and more Persons (Large Family)	15-24 years
Banadir	Urban	Female	Never married	No	No	No	No	No	No	No	Poor	No	1-7 days	1-3 Persons (Small Family)	25-34 years
Banadir	Urban	Female	Never married	Yes	No	No	No	No	No	No	Poor	No	1-7 days	1-3 Persons (Small Family)	15-24 years
Banadir	Urban	Female	Never married	No	No	No	No	No	No	No	Poor	No	1-7 days	1-3 Persons (Small Family)	15-24 years
Banadir	Urban	Female	Never married	Yes	No	No	No	No	No	No	Poor	No	1-7 days	1-3 Persons (Small Family)	15-24 years
Banadir	Urban	Female	Widowed	No	No	No	No	No	No	No	Poor	No	1-7 days	1-3 Persons (Small Family)	35-49 years
Banadir	Urban	Male	Married	No	No	No	No	No	No	No	Poor	No	0 days	7 and more Persons (Large Family)	35-49 years
Banadir	Urban	Male	Never married	No	No	No	No	No	No	No	Poor	No	1-7 days	7 and more Persons (Large Family)	15-24 years
Banadir	Urban	Male	Never married	Yes	No	No	No	No	No	No	Poor	No	0 days	7 and more Persons (Large Family)	15-24 years
Banadir	Urban	Male	Married	Yes	No	No	No	No	No	No	Poor	No	1-7 days	7 and more Persons (Large Family)	25-34 years
Banadir	Urban	Female	Married	No	No	No	No	No	No	No	Poor	No	1-7 days	7 and more Persons (Large Family)	25-34 years
Banadir	Urban	Male	Married	No	No	No	No	No	No	No	Poor	No	1-7 days	7 and more Persons (Large Family)	25-34 years
Banadir	Urban	Female	Married	No	No	No	No	No	No	No	Poor	No	1-7 days	7 and more Persons (Large Family)	15-24 years
Banadir	Urban	Male	Married	No	No	No	No	No	No	No	Poor	No	1-7 days	7 and more Persons (Large Family)	50+ years
Banadir	Urban	Female	Married	Yes	No	No	No	No	No	No	Poor	No	1-7 days	7 and more Persons (Large Family)	35-49 years
Banadir	Urban	Male	Never married	Yes	No	No	No	No	No	No	Poor	No	1-7 days	7 and more Persons (Large Family)	15-24 years
Banadir	Urban	Male	Never married	Yes	No	No	No	No	No	No	Non-Poor	No	1-7 days	7 and more Persons (Large Family)	15-24 years
Banadir	Urban	Male	Married	No	No	No	No	No	No	No	Poor	No	1-7 days	7 and more Persons (Large Family)	25-34 years
Banadir	Urban	Male	Married	Yes	No	No	No	No	No	No	Non-Poor	No	1-7 days	4-6 Prsons (Medium Family)	35-49 years
Banadir	Urban	Male	Married	No	No	No	No	No	No	No	Poor	No	0 days	4-6 Prsons (Medium Family)	35-49 years
Banadir	Urban	Male	Never married	No	No	No	No	No	No	No	Poor	No	1-7 days	7 and more Persons (Large Family)	15-24 years
Banadir	Urban	Male	Married	No	No	No	No	No	No	No	Poor	No	1-7 days	7 and more Persons (Large Family)	25-34 years
Banadir	Urban	Female	Married	No	No	No	No	No	No	No	Poor	No	1-7 days	7 and more Persons (Large Family)	25-34 years
Banadir	Urban	Male	Married	No	No	No	No	No	No	No	Poor	No	1-7 days	4-6 Prsons (Medium Family)	15-24 years
Banadir	Urban	Male	Never married	No	No	No	No	No	No	No	Non-Poor	No	1-7 days	4-6 Prsons (Medium Family)	25-34 years
Banadir	Urban	Female	Divorced	No	No	No	No	No	No	No	Non-Poor	No	0 days	4-6 Prsons (Medium Family)	35-49 years
Banadir	Urban	Female	Never married	No	No	No	No	No	No	No	Non-Poor	No	0 days	4-6 Prsons (Medium Family)	25-34 years
Banadir	Urban	Male	Married	No	Yes	No	No	No	No	No	Non-Poor	No	1-7 days	4-6 Prsons (Medium Family)	50+ years
Banadir	Urban	Female	Divorced	No	No	No	No	No	No	No	Poor	No	1-7 days	1-3 Persons (Small Family)	25-34 years
Banadir	Urban	Male	Married	No	No	Yes	No	No	Yes	Yes	Poor	Yes	1-7 days	1-3 Persons (Small Family)	25-34 years
Banadir	Urban	Male	Married	No	No	No	No	No	No	No	Poor	No	0 days	4-6 Prsons (Medium Family)	35-49 years
Banadir	Urban	Female	Married	No	No	No	No	No	No	No	Poor	No	1-7 days	4-6 Prsons (Medium Family)	25-34 years
Banadir	Urban	Male	Married	Yes	No	No	No	No	No	No	Poor	No	1-7 days	4-6 Prsons (Medium Family)	25-34 years
Banadir	Urban	Male	Married	No	No	No	No	No	No	No	Non-Poor	No	1-7 days	7 and more Persons (Large Family)	25-34 years
Banadir	Urban	Male	Never married	No	No	No	No	No	No	No	Poor	Yes	1-7 days	4-6 Prsons (Medium Family)	15-24 years
Banadir	Urban	Male	Married	No	No	No	No	No	No	No	Poor	Yes	1-7 days	4-6 Prsons (Medium Family)	35-49 years
Banadir	Urban	Female	Never married	Yes	No	No	No	No	No	No	Poor	No	0 days	4-6 Prsons (Medium Family)	15-24 years
Banadir	Urban	Male	Never married	Yes	No	No	No	No	No	No	Poor	No	1-7 days	4-6 Prsons (Medium Family)	15-24 years
Banadir	Urban	Male	Never married	Yes	No	No	No	No	No	No	Poor	No	0 days	7 and more Persons (Large Family)	15-24 years
Banadir	Urban	Male	Never married	No	No	No	No	No	No	No	Non-Poor	No	1-7 days	7 and more Persons (Large Family)	15-24 years
Banadir	Urban	Female	Never married	Yes	No	No	No	No	No	No	Non-Poor	No	1-7 days	7 and more Persons (Large Family)	15-24 years
Banadir	Urban	Male	Married	No	No	No	No	No	No	No	Poor	No	1-7 days	4-6 Prsons (Medium Family)	50+ years
Banadir	Urban	Female	Never married	No	No	No	No	No	No	No	Poor	No	0 days	4-6 Prsons (Medium Family)	15-24 years
Banadir	Urban	Female	Never married	Yes	No	No	No	No	No	No	Poor	No	1-7 days	4-6 Prsons (Medium Family)	15-24 years
Banadir	Urban	Female	Married	No	No	No	No	No	No	No	Non-Poor	No	1-7 days	4-6 Prsons (Medium Family)	50+ years
Banadir	Urban	Male	Married	No	No	No	No	No	No	No	Poor	No	1-7 days	7 and more Persons (Large Family)	50+ years
Banadir	Urban	Female	Never married	Yes	No	No	No	No	No	No	Poor	No	1-7 days	7 and more Persons (Large Family)	15-24 years
Banadir	Urban	Male	Married	No	No	No	No	No	No	No	Poor	No	1-7 days	7 and more Persons (Large Family)	35-49 years
Banadir	Urban	Male	Married	No	Yes	No	No	No	No	No	Non-Poor	No	1-7 days	7 and more Persons (Large Family)	50+ years
Banadir	Urban	Male	Never married	No	No	No	No	No	No	No	Non-Poor	No	1-7 days	7 and more Persons (Large Family)	15-24 years
Banadir	Urban	Male	Never married	No	No	No	No	No	No	No	Non-Poor	No	1-7 days	7 and more Persons (Large Family)	15-24 years
Banadir	Urban	Female	Never married	No	No	No	No	No	No	No	Non-Poor	No	1-7 days	7 and more Persons (Large Family)	15-24 years
Banadir	Urban	Male	Never married	No	No	No	No	No	No	No	Non-Poor	No	1-7 days	7 and more Persons (Large Family)	15-24 years
Banadir	Urban	Female	Married	No	No	No	No	No	No	No	Poor	No	1-7 days	4-6 Prsons (Medium Family)	35-49 years
Banadir	Urban	Male	Married	No	Yes	No	No	No	No	No	Poor	No	1-7 days	4-6 Prsons (Medium Family)	50+ years
Banadir	Urban	Male	Married	No	Yes	No	No	No	No	No	Poor	No	0 days	7 and more Persons (Large Family)	50+ years
Banadir	Urban	Female	Never married	Yes	No	No	No	No	No	No	Poor	No	1-7 days	7 and more Persons (Large Family)	15-24 years
Banadir	Urban	Female	Never married	Yes	No	No	No	No	No	No	Poor	No	1-7 days	1-3 Persons (Small Family)	15-24 years
Banadir	Urban	Female	Never married	Yes	No	No	No	No	No	No	Poor	No	1-7 days	1-3 Persons (Small Family)	15-24 years
Banadir	Urban	Male	Never married	Yes	No	No	No	No	No	No	Poor	No	1-7 days	1-3 Persons (Small Family)	15-24 years
Banadir	Urban	Male	Married	No	No	No	No	No	No	No	Non-Poor	No	1-7 days	7 and more Persons (Large Family)	25-34 years
Banadir	Urban	Male	Married	No	No	No	No	No	No	No	Poor	No	1-7 days	4-6 Prsons (Medium Family)	35-49 years
Banadir	Urban	Female	Married	No	No	No	No	No	No	No	Poor	No	0 days	4-6 Prsons (Medium Family)	25-34 years
Banadir	Urban	Male	Married	No	No	No	No	No	No	No	Non-Poor	No	1-7 days	7 and more Persons (Large Family)	50+ years
Banadir	Urban	Male	Married	No	No	No	No	No	No	No	Non-Poor	No	1-7 days	7 and more Persons (Large Family)	15-24 years
Banadir	Urban	Female	Never married	No	No	No	No	No	No	No	Poor	No	1-7 days	1-3 Persons (Small Family)	15-24 years
Banadir	Urban	Female	Never married	Yes	No	No	No	No	No	No	Poor	No	1-7 days	1-3 Persons (Small Family)	15-24 years
Banadir	Urban	Male	Never married	No	No	No	No	No	No	No	Poor	No	1-7 days	1-3 Persons (Small Family)	15-24 years
Banadir	Urban	Female	Married	No	No	No	No	No	No	No	Poor	Yes	0 days	7 and more Persons (Large Family)	25-34 years
Banadir	Urban	Female	Never married	No	No	Yes	Yes	No	No	No	Non-Poor	No	8-30 days	7 and more Persons (Large Family)	35-49 years
Banadir	Urban	Male	Married	No	No	No	No	No	No	No	Non-Poor	No	1-7 days	7 and more Persons (Large Family)	25-34 years
Banadir	Urban	Female	Married	No	No	No	No	No	No	No	Poor	No	1-7 days	4-6 Prsons (Medium Family)	35-49 years
Banadir	Urban	Male	Never married	Yes	No	No	No	No	No	No	Poor	No	1-7 days	4-6 Prsons (Medium Family)	15-24 years
Banadir	Urban	Female	Never married	No	No	No	No	No	No	No	Poor	No	1-7 days	4-6 Prsons (Medium Family)	25-34 years
Banadir	Urban	Female	Married	No	Yes	No	No	No	No	No	Poor	No	1-7 days	4-6 Prsons (Medium Family)	50+ years
Banadir	Urban	Male	Never married	No	No	No	No	No	No	No	Poor	No	0 days	4-6 Prsons (Medium Family)	15-24 years
Banadir	Urban	Male	Never married	Yes	No	No	No	No	No	No	Poor	No	1-7 days	4-6 Prsons (Medium Family)	15-24 years
Banadir	Urban	Female	Divorced	No	No	No	No	No	No	No	Poor	No	1-7 days	4-6 Prsons (Medium Family)	25-34 years
Banadir	Urban	Female	Never married	Yes	No	No	No	No	No	No	Non-Poor	No	1-7 days	4-6 Prsons (Medium Family)	15-24 years
Banadir	Urban	Male	Never married	Yes	No	No	No	No	No	No	Non-Poor	No	1-7 days	4-6 Prsons (Medium Family)	15-24 years
Banadir	Urban	Male	Never married	Yes	No	No	No	No	No	No	Poor	No	1-7 days	4-6 Prsons (Medium Family)	15-24 years
Banadir	Urban	Male	Never married	No	No	No	No	No	No	No	Poor	No	0 days	4-6 Prsons (Medium Family)	15-24 years
Banadir	Urban	Male	Married	No	No	No	No	No	No	No	Poor	No	0 days	4-6 Prsons (Medium Family)	35-49 years
Banadir	Urban	Female	Married	No	No	No	No	No	No	No	Non-Poor	No	1-7 days	4-6 Prsons (Medium Family)	50+ years
Banadir	Urban	Male	Never married	No	No	No	No	No	No	No	Poor	No	1-7 days	4-6 Prsons (Medium Family)	15-24 years
Banadir	Urban	Male	Never married	No	No	No	No	No	No	No	Poor	No	0 days	4-6 Prsons (Medium Family)	15-24 years
Banadir	Urban	Male	Never married	Yes	No	No	No	No	No	No	Poor	No	1-7 days	4-6 Prsons (Medium Family)	15-24 years
Banadir	Urban	Male	Never married	No	No	No	No	No	No	No	Poor	No	1-7 days	4-6 Prsons (Medium Family)	15-24 years
Banadir	Urban	Male	Never married	No	No	No	No	No	No	No	Poor	No	0 days	4-6 Prsons (Medium Family)	15-24 years
Banadir	Urban	Female	Never married	Yes	No	No	No	No	No	No	Poor	No	1-7 days	7 and more Persons (Large Family)	15-24 years
Banadir	Urban	Male	Married	No	Yes	No	No	No	No	No	Poor	No	1-7 days	7 and more Persons (Large Family)	50+ years
Banadir	Urban	Male	Never married	Yes	No	No	No	No	No	No	Poor	No	0 days	7 and more Persons (Large Family)	15-24 years
Banadir	Urban	Female	Married	No	No	No	No	No	No	No	Poor	No	1-7 days	1-3 Persons (Small Family)	25-34 years
Banadir	Urban	Male	Married	No	No	No	No	No	No	No	Poor	No	0 days	7 and more Persons (Large Family)	35-49 years
Banadir	Urban	Female	Widowed	No	No	No	No	No	No	No	Poor	No	1-7 days	4-6 Prsons (Medium Family)	35-49 years
Banadir	Urban	Male	Never married	Yes	No	No	No	No	No	No	Poor	No	1-7 days	4-6 Prsons (Medium Family)	15-24 years
Banadir	Urban	Male	Never married	No	No	No	No	No	No	No	Poor	No	1-7 days	4-6 Prsons (Medium Family)	15-24 years
Banadir	Urban	Male	Married	No	No	No	No	No	No	No	Non-Poor	No	1-7 days	7 and more Persons (Large Family)	15-24 years
Banadir	Urban	Female	Never married	No	Yes	No	No	No	No	No	Poor	No	0 days	7 and more Persons (Large Family)	15-24 years
Banadir	Urban	Male	Married	No	No	No	No	No	No	No	Non-Poor	No	1-7 days	7 and more Persons (Large Family)	35-49 years
Banadir	Urban	Female	Married	No	No	No	No	No	No	No	Poor	No	1-7 days	4-6 Prsons (Medium Family)	35-49 years
Banadir	Urban	Male	Never married	No	No	No	No	No	No	No	Poor	No	1-7 days	4-6 Prsons (Medium Family)	15-24 years
Banadir	Urban	Male	Married	No	No	No	No	No	No	No	Poor	No	1-7 days	4-6 Prsons (Medium Family)	50+ years
Banadir	Urban	Male	Never married	Yes	No	No	No	No	No	No	Poor	No	1-7 days	7 and more Persons (Large Family)	15-24 years
Banadir	Urban	Male	Married	No	No	No	No	No	No	No	Non-Poor	No	1-7 days	7 and more Persons (Large Family)	25-34 years
Banadir	Urban	Male	Married	No	No	No	No	No	Yes	No	Non-Poor	No	1-7 days	7 and more Persons (Large Family)	25-34 years
Banadir	Urban	Female	Married	No	No	No	No	No	No	No	Poor	No	1-7 days	7 and more Persons (Large Family)	25-34 years
Banadir	Urban	Female	Divorced	No	Yes	No	No	No	No	No	Non-Poor	No	1-7 days	7 and more Persons (Large Family)	15-24 years
Banadir	Urban	Male	Never married	Yes	No	No	No	No	No	No	Non-Poor	No	1-7 days	4-6 Prsons (Medium Family)	15-24 years
Banadir	Urban	Female	Never married	Yes	No	No	No	No	No	No	Non-Poor	No	1-7 days	4-6 Prsons (Medium Family)	15-24 years
Banadir	Urban	Male	Never married	Yes	No	No	No	No	No	No	Non-Poor	No	1-7 days	4-6 Prsons (Medium Family)	15-24 years
Banadir	Urban	Female	Never married	Yes	No	No	No	No	No	No	Non-Poor	No	1-7 days	7 and more Persons (Large Family)	15-24 years
Banadir	Urban	Female	Never married	Yes	No	No	No	No	No	No	Non-Poor	No	1-7 days	7 and more Persons (Large Family)	15-24 years
Banadir	Urban	Female	Married	No	No	No	No	No	No	No	Poor	No	1-7 days	1-3 Persons (Small Family)	25-34 years
Banadir	Urban	Female	Never married	Yes	No	No	No	No	No	No	Poor	No	1-7 days	1-3 Persons (Small Family)	15-24 years
Banadir	Urban	Female	Never married	No	No	No	No	No	No	No	Poor	No	1-7 days	7 and more Persons (Large Family)	15-24 years
Banadir	Urban	Male	Never married	No	No	No	No	No	No	No	Poor	No	1-7 days	7 and more Persons (Large Family)	15-24 years
Banadir	Urban	Male	Married	No	No	No	No	No	No	No	Poor	No	1-7 days	4-6 Prsons (Medium Family)	50+ years
Banadir	Urban	Male	Married	No	No	No	No	No	No	No	Poor	No	1-7 days	1-3 Persons (Small Family)	50+ years
Banadir	Urban	Female	Never married	Yes	No	No	No	No	No	No	Non-Poor	No	1-7 days	7 and more Persons (Large Family)	15-24 years
Banadir	Urban	Male	Married	No	Yes	No	No	No	Yes	No	Non-Poor	No	1-7 days	7 and more Persons (Large Family)	35-49 years
Banadir	Urban	Female	Married	No	No	Yes	No	No	No	No	Non-Poor	No	8-30 days	7 and more Persons (Large Family)	25-34 years
Banadir	Urban	Male	Never married	Yes	No	No	No	No	No	No	Poor	No	1-7 days	1-3 Persons (Small Family)	15-24 years
Banadir	Urban	Female	Never married	Yes	No	No	No	No	No	No	Poor	No	1-7 days	1-3 Persons (Small Family)	15-24 years
Banadir	Urban	Male	Never married	Yes	No	No	No	No	No	No	Poor	No	1-7 days	1-3 Persons (Small Family)	15-24 years
Banadir	Urban	Female	Never married	Yes	No	No	No	No	No	No	Poor	No	1-7 days	1-3 Persons (Small Family)	15-24 years
Banadir	Urban	Male	Never married	Yes	No	No	No	No	No	No	Poor	Yes	1-7 days	4-6 Prsons (Medium Family)	15-24 years
Banadir	Urban	Male	Never married	Yes	No	No	No	No	No	No	Poor	Yes	0 days	4-6 Prsons (Medium Family)	15-24 years
Banadir	Urban	Female	Married	No	No	No	No	No	No	No	Poor	No	1-7 days	7 and more Persons (Large Family)	25-34 years
Banadir	Urban	Male	Married	No	No	No	No	No	No	No	Poor	No	1-7 days	7 and more Persons (Large Family)	35-49 years
Banadir	Urban	Male	Married	No	Yes	No	No	No	Yes	Yes	Non-Poor	No	0 days	7 and more Persons (Large Family)	35-49 years
Banadir	Urban	Male	Never married	Yes	No	No	No	No	No	No	Poor	No	1-7 days	1-3 Persons (Small Family)	15-24 years
Banadir	Urban	Male	Never married	Yes	No	No	No	No	No	No	Poor	No	0 days	1-3 Persons (Small Family)	15-24 years
Banadir	Urban	Male	Never married	Yes	No	No	No	No	No	No	Poor	No	0 days	1-3 Persons (Small Family)	15-24 years
Banadir	Urban	Male	Married	No	No	No	No	No	No	No	Poor	No	1-7 days	4-6 Prsons (Medium Family)	35-49 years
Banadir	Urban	Male	Married	No	No	No	No	No	No	No	Poor	No	1-7 days	4-6 Prsons (Medium Family)	50+ years
Banadir	Urban	Male	Married	No	No	No	No	No	No	No	Poor	No	1-7 days	4-6 Prsons (Medium Family)	50+ years
Banadir	Urban	Male	Never married	Yes	No	No	No	No	No	No	Poor	No	1-7 days	4-6 Prsons (Medium Family)	15-24 years
Banadir	Urban	Female	Married	No	No	No	No	No	No	No	Poor	No	1-7 days	4-6 Prsons (Medium Family)	35-49 years
Banadir	Urban	Male	Never married	No	No	No	No	No	No	No	Poor	No	1-7 days	4-6 Prsons (Medium Family)	15-24 years
Banadir	Urban	Male	Never married	Yes	No	No	No	No	No	No	Poor	No	1-7 days	7 and more Persons (Large Family)	15-24 years
Banadir	Urban	Female	Married	No	No	Yes	No	No	No	No	Poor	No	8-30 days	7 and more Persons (Large Family)	35-49 years
Banadir	Urban	Female	Married	No	No	No	No	No	No	No	Non-Poor	No	1-7 days	7 and more Persons (Large Family)	25-34 years
Banadir	Urban	Male	Married	No	Yes	No	No	No	No	No	Non-Poor	No	1-7 days	7 and more Persons (Large Family)	35-49 years
Banadir	Urban	Male	Never married	No	No	No	No	No	No	No	Poor	No	0 days	7 and more Persons (Large Family)	25-34 years
Banadir	Urban	Male	Never married	No	No	No	No	No	No	No	Poor	No	1-7 days	7 and more Persons (Large Family)	15-24 years
Banadir	Urban	Male	Never married	No	No	No	No	No	No	No	Poor	No	1-7 days	7 and more Persons (Large Family)	15-24 years
Banadir	Urban	Male	Married	No	No	No	No	No	No	No	Non-Poor	No	1-7 days	7 and more Persons (Large Family)	35-49 years
Banadir	Urban	Female	Married	No	No	Yes	No	No	No	No	Non-Poor	No	1-7 days	7 and more Persons (Large Family)	25-34 years
Banadir	Urban	Female	Never married	Yes	No	No	No	No	No	No	Non-Poor	No	1-7 days	4-6 Prsons (Medium Family)	15-24 years
Banadir	Urban	Male	Married	No	No	No	No	No	No	No	Non-Poor	No	1-7 days	4-6 Prsons (Medium Family)	25-34 years
Banadir	Urban	Male	Married	No	No	No	No	No	No	No	Poor	No	1-7 days	4-6 Prsons (Medium Family)	50+ years
Banadir	Urban	Female	Married	No	No	No	No	No	No	No	Poor	No	1-7 days	4-6 Prsons (Medium Family)	25-34 years
Banadir	Urban	Female	Married	No	No	No	No	No	No	No	Non-Poor	No	0 days	7 and more Persons (Large Family)	25-34 years
Banadir	Urban	Male	Married	No	No	No	No	No	Yes	Yes	Non-Poor	No	1-7 days	7 and more Persons (Large Family)	35-49 years
Banadir	Urban	Male	Married	No	No	No	No	No	No	No	Poor	No	1-7 days	4-6 Prsons (Medium Family)	50+ years
Banadir	Urban	Male	Married	No	No	No	No	No	No	No	Poor	No	1-7 days	7 and more Persons (Large Family)	35-49 years
Banadir	Urban	Female	Married	No	No	No	No	No	No	No	Poor	No	1-7 days	7 and more Persons (Large Family)	15-24 years
Banadir	Urban	Male	Married	No	No	Yes	No	No	No	No	Non-Poor	No	8-30 days	7 and more Persons (Large Family)	35-49 years
Banadir	Urban	Female	Never married	Yes	No	No	No	No	No	No	Non-Poor	No	1-7 days	7 and more Persons (Large Family)	15-24 years
Banadir	Urban	Male	Married	No	No	Yes	Yes	No	No	No	Non-Poor	No	1-7 days	4-6 Prsons (Medium Family)	50+ years
Banadir	Urban	Female	Married	No	No	No	No	No	No	No	Poor	No	1-7 days	4-6 Prsons (Medium Family)	35-49 years
Banadir	Urban	Female	Never married	Yes	No	No	No	No	No	No	Poor	No	1-7 days	4-6 Prsons (Medium Family)	15-24 years
Banadir	Urban	Male	Never married	Yes	No	No	No	No	No	No	Poor	No	1-7 days	4-6 Prsons (Medium Family)	15-24 years
Banadir	Urban	Male	Never married	No	No	No	No	No	No	No	Poor	No	1-7 days	4-6 Prsons (Medium Family)	15-24 years
Banadir	Urban	Male	Married	No	No	No	No	No	No	No	Poor	No	1-7 days	4-6 Prsons (Medium Family)	35-49 years
Banadir	Urban	Male	Never married	No	No	No	No	No	No	No	Poor	No	1-7 days	4-6 Prsons (Medium Family)	25-34 years
Banadir	Urban	Female	Never married	No	No	No	No	No	No	No	Poor	No	1-7 days	4-6 Prsons (Medium Family)	25-34 years
Banadir	Urban	Female	Never married	No	No	No	No	No	No	No	Non-Poor	No	1-7 days	7 and more Persons (Large Family)	15-24 years
Banadir	Urban	Female	Never married	Yes	No	No	No	No	No	No	Non-Poor	No	1-7 days	7 and more Persons (Large Family)	15-24 years
Banadir	Urban	Male	Never married	No	No	No	No	No	No	No	Non-Poor	No	0 days	7 and more Persons (Large Family)	15-24 years
Banadir	Urban	Female	Married	No	No	No	No	No	No	No	Non-Poor	No	1-7 days	7 and more Persons (Large Family)	35-49 years
Banadir	Urban	Female	Married	No	No	No	No	No	No	No	Non-Poor	No	1-7 days	7 and more Persons (Large Family)	50+ years
Banadir	Urban	Female	Never married	Yes	No	No	No	No	No	No	Non-Poor	No	0 days	7 and more Persons (Large Family)	15-24 years
Banadir	Urban	Male	Married	No	No	No	No	No	No	No	Non-Poor	No	1-7 days	7 and more Persons (Large Family)	50+ years
Banadir	Urban	Female	Married	Yes	No	No	No	No	No	No	Poor	No	1-7 days	1-3 Persons (Small Family)	25-34 years
Banadir	Urban	Male	Never married	No	No	No	No	No	No	No	Poor	No	0 days	1-3 Persons (Small Family)	15-24 years
Banadir	Urban	Male	Never married	No	No	No	No	No	No	No	Poor	No	1-7 days	1-3 Persons (Small Family)	15-24 years
Banadir	Urban	Female	Married	No	No	Yes	Yes	No	No	No	Poor	No	1-7 days	4-6 Prsons (Medium Family)	50+ years
Banadir	Urban	Male	Married	No	No	No	No	No	No	No	Poor	No	1-7 days	4-6 Prsons (Medium Family)	35-49 years
Banadir	Urban	Female	Never married	No	No	No	No	No	No	No	Poor	No	0 days	1-3 Persons (Small Family)	15-24 years
Banadir	Urban	Male	Married	No	No	No	No	No	No	No	Poor	No	1-7 days	1-3 Persons (Small Family)	25-34 years
Banadir	Urban	Male	Married	No	No	No	No	No	No	No	Poor	No	1-7 days	1-3 Persons (Small Family)	25-34 years
Banadir	Urban	Male	Never married	No	No	No	No	No	No	No	Poor	No	1-7 days	1-3 Persons (Small Family)	25-34 years
Banadir	Urban	Male	Married	No	No	No	No	No	No	No	Poor	No	1-7 days	7 and more Persons (Large Family)	35-49 years
Banadir	Urban	Female	Never married	Yes	No	No	No	No	No	No	Poor	No	1-7 days	7 and more Persons (Large Family)	15-24 years
Banadir	Urban	Female	Never married	No	No	No	No	No	No	No	Poor	No	1-7 days	7 and more Persons (Large Family)	15-24 years
Banadir	Urban	Male	Never married	Yes	No	No	No	No	No	No	Poor	No	1-7 days	7 and more Persons (Large Family)	15-24 years
Banadir	Urban	Male	Never married	Yes	No	No	No	No	No	No	Poor	No	1-7 days	7 and more Persons (Large Family)	15-24 years
Banadir	Urban	Male	Married	No	No	No	No	No	No	No	Non-Poor	No	1-7 days	7 and more Persons (Large Family)	35-49 years
Banadir	Urban	Female	Married	No	No	No	No	No	No	No	Non-Poor	No	1-7 days	7 and more Persons (Large Family)	25-34 years
Banadir	Urban	Female	Divorced	No	No	Yes	Yes	No	No	No	Poor	No	1-7 days	4-6 Prsons (Medium Family)	35-49 years
Banadir	Urban	Female	Never married	No	No	No	No	No	No	No	Poor	No	1-7 days	4-6 Prsons (Medium Family)	15-24 years
Banadir	Urban	Male	Never married	Yes	No	No	No	No	No	No	Poor	No	0 days	7 and more Persons (Large Family)	15-24 years
Banadir	Urban	Female	Married	No	No	No	No	No	No	No	Poor	No	1-7 days	7 and more Persons (Large Family)	35-49 years
Banadir	Urban	Male	Married	No	No	No	No	No	No	No	Poor	No	1-7 days	7 and more Persons (Large Family)	50+ years
Banadir	Urban	Female	Never married	Yes	No	No	No	No	No	No	Poor	No	1-7 days	7 and more Persons (Large Family)	15-24 years
Banadir	Urban	Female	Never married	Yes	No	No	No	No	No	No	Poor	No	1-7 days	7 and more Persons (Large Family)	15-24 years
Banadir	Urban	Female	Never married	No	No	No	No	No	No	No	Non-Poor	No	1-7 days	7 and more Persons (Large Family)	15-24 years
Banadir	Urban	Male	Never married	Yes	No	No	No	No	No	No	Non-Poor	No	1-7 days	7 and more Persons (Large Family)	15-24 years
Banadir	Urban	Male	Married	No	No	No	No	No	No	No	Non-Poor	Yes	1-7 days	4-6 Prsons (Medium Family)	25-34 years
Banadir	Urban	Male	Never married	Yes	No	No	No	No	No	No	Non-Poor	No	1-7 days	7 and more Persons (Large Family)	15-24 years
Banadir	Urban	Male	Married	No	Yes	No	No	No	No	No	Non-Poor	No	1-7 days	7 and more Persons (Large Family)	50+ years
Banadir	Urban	Female	Never married	No	No	No	No	No	No	No	Non-Poor	No	1-7 days	7 and more Persons (Large Family)	25-34 years
Banadir	Urban	Female	Married	No	Yes	No	No	No	No	No	Non-Poor	No	1-7 days	7 and more Persons (Large Family)	50+ years
Banadir	Urban	Female	Never married	No	No	No	No	No	No	No	Non-Poor	No	1-7 days	7 and more Persons (Large Family)	15-24 years
Banadir	Urban	Female	Married	No	Yes	No	No	No	No	No	Non-Poor	No	1-7 days	7 and more Persons (Large Family)	50+ years
Banadir	Urban	Male	Never married	No	No	No	No	No	No	No	Non-Poor	No	0 days	7 and more Persons (Large Family)	15-24 years
Banadir	Urban	Male	Married	No	Yes	No	No	No	No	No	Non-Poor	No	1-7 days	7 and more Persons (Large Family)	50+ years
Banadir	Urban	Male	Never married	Yes	No	No	No	No	No	No	Non-Poor	No	0 days	7 and more Persons (Large Family)	15-24 years
Banadir	Urban	Male	Never married	No	No	No	No	No	No	No	Non-Poor	No	0 days	7 and more Persons (Large Family)	25-34 years
Banadir	Urban	Male	Never married	No	No	No	No	No	No	No	Poor	No	1-7 days	4-6 Prsons (Medium Family)	25-34 years
Banadir	Urban	Male	Divorced	No	No	No	No	No	No	No	Poor	No	1-7 days	4-6 Prsons (Medium Family)	25-34 years
Banadir	Urban	Female	Never married	No	No	No	No	No	No	No	Poor	No	1-7 days	4-6 Prsons (Medium Family)	15-24 years
Banadir	Urban	Male	Never married	Yes	No	No	No	No	No	No	Poor	No	0 days	4-6 Prsons (Medium Family)	15-24 years
Banadir	Urban	Male	Never married	No	No	No	No	No	No	No	Poor	No	1-7 days	4-6 Prsons (Medium Family)	15-24 years
Banadir	Urban	Female	Married	No	No	No	No	No	No	No	Poor	No	1-7 days	7 and more Persons (Large Family)	35-49 years
Banadir	Urban	Female	Never married	No	No	No	No	No	No	No	Poor	No	0 days	7 and more Persons (Large Family)	15-24 years
Banadir	Urban	Male	Married	No	Yes	No	No	No	No	No	Poor	No	0 days	7 and more Persons (Large Family)	35-49 years
Banadir	Urban	Female	Never married	Yes	No	No	No	No	No	No	Poor	No	1-7 days	7 and more Persons (Large Family)	15-24 years
Banadir	Urban	Male	Never married	No	No	No	No	No	No	No	Poor	No	1-7 days	7 and more Persons (Large Family)	15-24 years
Banadir	Urban	Male	Never married	Yes	No	No	No	No	No	No	Poor	No	1-7 days	4-6 Prsons (Medium Family)	15-24 years
Banadir	Urban	Female	Never married	No	No	No	No	No	No	No	Non-Poor	No	1-7 days	4-6 Prsons (Medium Family)	35-49 years
Banadir	Urban	Female	Never married	No	No	No	No	No	No	No	Non-Poor	No	1-7 days	4-6 Prsons (Medium Family)	15-24 years
Banadir	Urban	Male	Married	No	Yes	No	No	No	No	No	Non-Poor	No	1-7 days	4-6 Prsons (Medium Family)	50+ years
Banadir	Urban	Female	Never married	No	No	No	No	No	No	No	Non-Poor	No	1-7 days	4-6 Prsons (Medium Family)	15-24 years
Banadir	Urban	Female	Married	No	No	No	No	No	No	No	Non-Poor	No	1-7 days	4-6 Prsons (Medium Family)	35-49 years
Banadir	Urban	Male	Never married	No	No	No	No	No	No	No	Non-Poor	No	0 days	4-6 Prsons (Medium Family)	15-24 years
Banadir	Urban	Male	Never married	Yes	No	No	No	No	No	No	Poor	No	1-7 days	7 and more Persons (Large Family)	15-24 years
Banadir	Urban	Male	Never married	Yes	No	No	No	No	No	No	Poor	No	1-7 days	7 and more Persons (Large Family)	15-24 years
Banadir	Urban	Female	Never married	Yes	No	No	No	No	No	No	Poor	No	0 days	7 and more Persons (Large Family)	15-24 years
Banadir	Urban	Male	Married	No	No	No	No	No	No	No	Poor	No	0 days	4-6 Prsons (Medium Family)	35-49 years
Banadir	Urban	Male	Married	No	No	Yes	Yes	No	No	No	Poor	No	8-30 days	7 and more Persons (Large Family)	35-49 years
Banadir	Urban	Female	Never married	No	No	No	No	No	No	No	Poor	No	1-7 days	4-6 Prsons (Medium Family)	35-49 years
Banadir	Urban	Male	Married	No	No	No	No	No	No	No	Poor	No	1-7 days	4-6 Prsons (Medium Family)	35-49 years
Banadir	Urban	Female	Widowed	No	No	No	No	No	No	No	Poor	No	1-7 days	4-6 Prsons (Medium Family)	50+ years
Banadir	Urban	Female	Married	No	No	No	No	No	No	No	Poor	No	1-7 days	4-6 Prsons (Medium Family)	25-34 years
Banadir	Urban	Female	Never married	Yes	No	No	No	No	No	No	Poor	No	0 days	4-6 Prsons (Medium Family)	15-24 years
Banadir	Urban	Male	Never married	Yes	No	No	No	No	No	No	Poor	No	0 days	4-6 Prsons (Medium Family)	15-24 years
Banadir	Urban	Male	Married	No	No	No	No	No	No	No	Poor	No	0 days	4-6 Prsons (Medium Family)	35-49 years
Banadir	Urban	Male	Widowed	No	No	No	No	No	No	No	Poor	No	1-7 days	4-6 Prsons (Medium Family)	35-49 years
Banadir	Urban	Female	Never married	Yes	No	No	No	No	No	No	Poor	No	1-7 days	4-6 Prsons (Medium Family)	15-24 years
Banadir	Urban	Female	Divorced	No	Yes	No	No	No	No	No	Non-Poor	No	0 days	4-6 Prsons (Medium Family)	25-34 years
Banadir	Urban	Female	Widowed	No	No	No	No	No	No	No	Non-Poor	No	1-7 days	4-6 Prsons (Medium Family)	50+ years
Banadir	Urban	Female	Never married	Yes	No	No	No	No	No	No	Poor	No	0 days	7 and more Persons (Large Family)	15-24 years
Banadir	Urban	Female	Never married	No	No	No	No	No	No	No	Poor	No	1-7 days	7 and more Persons (Large Family)	15-24 years
Banadir	Urban	Male	Married	No	No	No	No	No	No	No	Poor	No	1-7 days	7 and more Persons (Large Family)	25-34 years
Banadir	Urban	Male	Married	No	No	No	No	No	No	No	Non-Poor	No	1-7 days	7 and more Persons (Large Family)	25-34 years
Banadir	Urban	Male	Married	No	No	No	No	No	No	No	Poor	Yes	0 days	4-6 Prsons (Medium Family)	35-49 years
Banadir	Urban	Male	Never married	No	No	No	No	No	No	No	Poor	No	1-7 days	7 and more Persons (Large Family)	25-34 years
Banadir	Urban	Female	Never married	No	No	No	No	No	No	No	Poor	No	0 days	7 and more Persons (Large Family)	15-24 years
Banadir	Urban	Male	Never married	No	No	No	No	No	No	No	Poor	No	1-7 days	7 and more Persons (Large Family)	25-34 years
Banadir	Urban	Male	Never married	No	No	No	No	No	No	No	Poor	No	1-7 days	7 and more Persons (Large Family)	15-24 years
Banadir	Urban	Female	Never married	No	No	No	No	No	No	No	Poor	No	1-7 days	7 and more Persons (Large Family)	15-24 years
Banadir	Urban	Male	Never married	Yes	No	No	No	No	No	No	Poor	No	1-7 days	7 and more Persons (Large Family)	15-24 years
Banadir	Urban	Female	Never married	No	No	No	No	No	No	No	Poor	No	0 days	7 and more Persons (Large Family)	15-24 years
Banadir	Urban	Male	Married	No	Yes	Yes	Yes	No	No	No	Poor	No	8-30 days	7 and more Persons (Large Family)	50+ years
Banadir	Urban	Female	Married	No	No	No	No	No	No	No	Poor	No	1-7 days	7 and more Persons (Large Family)	50+ years
Banadir	Urban	Male	Married	No	No	No	No	No	No	No	Poor	No	0 days	4-6 Prsons (Medium Family)	35-49 years
Banadir	Urban	Male	Never married	Yes	No	No	No	No	No	No	Non-Poor	No	0 days	4-6 Prsons (Medium Family)	15-24 years
Banadir	Urban	Male	Never married	Yes	No	No	No	No	No	No	Non-Poor	No	1-7 days	4-6 Prsons (Medium Family)	15-24 years
Banadir	Urban	Male	Married	No	No	No	No	No	No	No	Non-Poor	No	0 days	4-6 Prsons (Medium Family)	35-49 years
Banadir	Urban	Male	Never married	Yes	No	No	No	No	No	No	Non-Poor	No	1-7 days	7 and more Persons (Large Family)	15-24 years
Banadir	Urban	Male	Never married	Yes	No	No	No	No	No	No	Non-Poor	No	1-7 days	7 and more Persons (Large Family)	15-24 years
Banadir	Urban	Male	Never married	Yes	No	No	No	No	No	No	Non-Poor	No	1-7 days	7 and more Persons (Large Family)	15-24 years
Banadir	Urban	Female	Divorced	No	No	No	No	No	No	No	Poor	No	0 days	4-6 Prsons (Medium Family)	25-34 years
Banadir	Urban	Female	Widowed	No	Yes	No	No	No	No	No	Poor	No	1-7 days	4-6 Prsons (Medium Family)	50+ years
Banadir	Urban	Male	Never married	Yes	No	No	No	No	No	No	Poor	No	0 days	4-6 Prsons (Medium Family)	15-24 years
Banadir	Urban	Male	Never married	Yes	No	No	No	No	No	No	Poor	No	1-7 days	4-6 Prsons (Medium Family)	15-24 years
Banadir	Urban	Male	Never married	No	No	No	No	No	No	No	Non-Poor	No	1-7 days	7 and more Persons (Large Family)	25-34 years
Banadir	Urban	Male	Never married	Yes	No	No	No	No	No	No	Poor	No	0 days	1-3 Persons (Small Family)	15-24 years
Banadir	Urban	Male	Married	No	Yes	No	No	No	No	No	Poor	No	1-7 days	1-3 Persons (Small Family)	50+ years
Banadir	Urban	Male	Never married	No	No	No	No	No	No	No	Poor	No	1-7 days	1-3 Persons (Small Family)	15-24 years
Banadir	Urban	Female	Never married	No	No	No	No	No	No	No	Poor	No	1-7 days	1-3 Persons (Small Family)	15-24 years
Banadir	Urban	Male	Never married	No	No	No	No	No	No	No	Non-Poor	Yes	1-7 days	7 and more Persons (Large Family)	15-24 years
Banadir	Urban	Male	Never married	No	No	No	No	No	No	No	Non-Poor	Yes	1-7 days	7 and more Persons (Large Family)	15-24 years
Banadir	Urban	Male	Married	No	No	No	No	No	No	No	Non-Poor	No	0 days	4-6 Prsons (Medium Family)	25-34 years
Banadir	Urban	Female	Married	No	No	No	No	No	No	No	Poor	No	0 days	7 and more Persons (Large Family)	15-24 years
Banadir	Urban	Male	Married	No	No	No	No	No	No	No	Poor	No	1-7 days	7 and more Persons (Large Family)	35-49 years
Banadir	Urban	Male	Never married	Yes	No	No	No	No	No	No	Non-Poor	No	1-7 days	4-6 Prsons (Medium Family)	15-24 years
Banadir	Urban	Male	Never married	Yes	No	No	No	No	No	No	Non-Poor	No	0 days	4-6 Prsons (Medium Family)	15-24 years
Banadir	Urban	Female	Never married	Yes	No	No	No	No	No	No	Non-Poor	No	1-7 days	4-6 Prsons (Medium Family)	15-24 years
Banadir	Urban	Male	Never married	Yes	No	No	No	No	No	No	Poor	No	1-7 days	7 and more Persons (Large Family)	15-24 years
Banadir	Urban	Female	Never married	Yes	No	No	No	No	No	No	Non-Poor	No	1-7 days	7 and more Persons (Large Family)	15-24 years
Banadir	Urban	Male	Never married	No	No	No	No	No	No	No	Non-Poor	No	1-7 days	7 and more Persons (Large Family)	15-24 years
Banadir	Urban	Female	Married	Yes	No	No	No	No	No	No	Non-Poor	No	1-7 days	7 and more Persons (Large Family)	15-24 years
Banadir	Urban	Male	Married	Yes	No	No	No	No	No	No	Non-Poor	No	1-7 days	7 and more Persons (Large Family)	15-24 years
Banadir	Urban	Male	Married	No	No	No	No	No	No	No	Poor	No	1-7 days	7 and more Persons (Large Family)	50+ years
Banadir	Urban	Male	Never married	Yes	No	No	No	No	No	No	Non-Poor	No	1-7 days	7 and more Persons (Large Family)	15-24 years
Banadir	Urban	Male	Married	No	No	No	No	No	No	No	Non-Poor	No	1-7 days	7 and more Persons (Large Family)	35-49 years
Banadir	Urban	Male	Never married	Yes	No	No	No	No	No	No	Poor	No	1-7 days	4-6 Prsons (Medium Family)	15-24 years
Banadir	Urban	Male	Never married	No	No	No	No	No	No	No	Poor	No	0 days	7 and more Persons (Large Family)	35-49 years
Banadir	Urban	Male	Married	No	No	No	No	No	No	No	Poor	No	1-7 days	1-3 Persons (Small Family)	35-49 years
Banadir	Urban	Female	Never married	Yes	No	No	No	No	No	No	Poor	No	1-7 days	1-3 Persons (Small Family)	15-24 years
Banadir	Urban	Female	Divorced	Yes	No	No	No	No	No	No	Poor	No	1-7 days	1-3 Persons (Small Family)	15-24 years
Banadir	Urban	Male	Never married	Yes	No	No	No	No	No	No	Non-Poor	No	1-7 days	4-6 Prsons (Medium Family)	25-34 years
Banadir	Urban	Male	Divorced	Yes	No	No	No	No	No	No	Non-Poor	No	1-7 days	4-6 Prsons (Medium Family)	25-34 years
Banadir	Urban	Female	Never married	Yes	No	No	No	No	No	No	Non-Poor	No	1-7 days	4-6 Prsons (Medium Family)	15-24 years
Banadir	Urban	Female	Never married	Yes	No	Yes	No	No	No	No	Non-Poor	No	0 days	4-6 Prsons (Medium Family)	15-24 years
Banadir	Urban	Male	Married	Yes	No	No	No	No	No	No	Non-Poor	No	1-7 days	4-6 Prsons (Medium Family)	25-34 years
Banadir	Urban	Male	Never married	Yes	No	No	No	No	No	No	Non-Poor	No	1-7 days	4-6 Prsons (Medium Family)	25-34 years
Banadir	Urban	Male	Never married	Yes	No	No	No	No	No	No	Non-Poor	No	1-7 days	4-6 Prsons (Medium Family)	15-24 years
Banadir	Urban	Male	Never married	Yes	No	No	No	No	No	No	Poor	No	1-7 days	7 and more Persons (Large Family)	15-24 years
Banadir	Urban	Male	Never married	Yes	No	No	No	No	No	No	Poor	No	1-7 days	7 and more Persons (Large Family)	15-24 years
Banadir	Urban	Female	Married	No	No	No	No	No	No	No	Poor	No	1-7 days	1-3 Persons (Small Family)	50+ years
Banadir	Urban	Male	Married	No	No	No	No	No	No	No	Poor	No	1-7 days	1-3 Persons (Small Family)	50+ years
Banadir	Urban	Female	Never married	Yes	No	No	No	No	No	No	Poor	No	1-7 days	1-3 Persons (Small Family)	25-34 years
Banadir	Urban	Female	Never married	No	No	No	No	No	No	No	Poor	No	1-7 days	1-3 Persons (Small Family)	25-34 years
Banadir	Urban	Male	Divorced	Yes	No	No	No	No	No	No	Poor	No	0 days	1-3 Persons (Small Family)	25-34 years
Banadir	Urban	Male	Never married	Yes	No	No	No	No	No	No	Poor	No	0 days	1-3 Persons (Small Family)	15-24 years
Banadir	Urban	Female	Never married	Yes	No	No	No	No	No	No	Poor	No	0 days	7 and more Persons (Large Family)	15-24 years
Banadir	Urban	Male	Divorced	No	No	No	No	No	Yes	Yes	Poor	No	1-7 days	7 and more Persons (Large Family)	25-34 years
Banadir	Urban	Male	Never married	No	No	No	No	No	No	No	Poor	No	1-7 days	4-6 Prsons (Medium Family)	25-34 years
Banadir	Urban	Female	Never married	No	No	No	No	No	No	No	Poor	No	0 days	4-6 Prsons (Medium Family)	15-24 years
Banadir	Urban	Female	Divorced	No	No	No	No	No	No	No	Poor	No	1-7 days	4-6 Prsons (Medium Family)	25-34 years
Banadir	Urban	Male	Divorced	No	No	No	No	No	No	No	Poor	No	1-7 days	4-6 Prsons (Medium Family)	25-34 years
Banadir	Urban	Male	Married	No	No	No	No	No	No	No	Poor	No	0 days	7 and more Persons (Large Family)	25-34 years
Banadir	Urban	Female	Never married	No	No	No	No	No	No	No	Poor	No	0 days	1-3 Persons (Small Family)	15-24 years
Banadir	Urban	Male	Married	No	No	No	No	No	No	No	Poor	No	1-7 days	1-3 Persons (Small Family)	35-49 years
Banadir	Urban	Male	Divorced	No	No	No	No	No	No	No	Non-Poor	No	1-7 days	7 and more Persons (Large Family)	15-24 years
Banadir	Urban	Female	Never married	No	No	No	No	No	No	No	Non-Poor	No	1-7 days	7 and more Persons (Large Family)	15-24 years
Banadir	Urban	Male	Never married	No	No	No	No	No	No	No	Non-Poor	No	1-7 days	7 and more Persons (Large Family)	15-24 years
Banadir	Urban	Male	Never married	No	No	No	No	No	No	No	Non-Poor	No	0 days	7 and more Persons (Large Family)	15-24 years
Banadir	Urban	Female	Never married	Yes	No	No	No	No	No	No	Poor	No	1-7 days	7 and more Persons (Large Family)	15-24 years
Banadir	Urban	Female	Widowed	No	Yes	No	No	No	No	No	Poor	No	1-7 days	7 and more Persons (Large Family)	50+ years
Banadir	Urban	Female	Never married	No	No	No	No	No	No	No	Poor	No	1-7 days	7 and more Persons (Large Family)	15-24 years
Banadir	Urban	Female	Married	No	No	No	No	No	No	No	Poor	No	1-7 days	7 and more Persons (Large Family)	25-34 years
Banadir	Urban	Male	Never married	Yes	No	No	No	No	No	No	Poor	No	1-7 days	7 and more Persons (Large Family)	15-24 years
Banadir	Urban	Male	Married	No	No	No	No	No	No	No	Poor	No	1-7 days	4-6 Prsons (Medium Family)	50+ years
Banadir	Urban	Male	Married	No	No	No	No	No	No	No	Poor	No	1-7 days	7 and more Persons (Large Family)	35-49 years
Banadir	Urban	Female	Never married	Yes	No	No	No	No	No	No	Poor	No	0 days	7 and more Persons (Large Family)	15-24 years
Banadir	Urban	Female	Married	No	No	No	No	No	No	No	Non-Poor	No	1-7 days	7 and more Persons (Large Family)	50+ years
Banadir	Urban	Male	Married	No	No	No	No	No	No	No	Non-Poor	No	1-7 days	7 and more Persons (Large Family)	50+ years
Banadir	Urban	Male	Divorced	No	No	No	No	No	No	No	Non-Poor	No	0 days	7 and more Persons (Large Family)	25-34 years
Banadir	Urban	Male	Never married	No	No	No	No	No	Yes	No	Non-Poor	No	0 days	4-6 Prsons (Medium Family)	15-24 years
Banadir	Urban	Female	Never married	Yes	No	No	No	No	No	No	Poor	No	1-7 days	4-6 Prsons (Medium Family)	15-24 years
Banadir	Urban	Female	Never married	Yes	No	No	No	No	No	No	Poor	No	1-7 days	4-6 Prsons (Medium Family)	15-24 years
Banadir	Urban	Female	Married	No	No	No	No	No	No	No	Poor	No	1-7 days	4-6 Prsons (Medium Family)	35-49 years
Banadir	Urban	Female	Never married	No	No	No	No	No	No	No	Poor	No	1-7 days	4-6 Prsons (Medium Family)	15-24 years
Banadir	Urban	Male	Never married	Yes	No	No	No	No	No	No	Poor	No	1-7 days	4-6 Prsons (Medium Family)	15-24 years
Banadir	Urban	Male	Never married	No	No	No	No	No	No	No	Poor	No	0 days	4-6 Prsons (Medium Family)	15-24 years
Banadir	Urban	Female	Married	No	No	No	No	No	No	No	Non-Poor	No	1-7 days	7 and more Persons (Large Family)	35-49 years
Banadir	Urban	Male	Married	No	No	No	No	No	No	No	Non-Poor	No	1-7 days	7 and more Persons (Large Family)	50+ years
Banadir	Urban	Female	Never married	No	No	No	No	No	No	No	Non-Poor	No	1-7 days	7 and more Persons (Large Family)	25-34 years
Banadir	Urban	Female	Never married	Yes	No	No	No	No	No	No	Poor	No	1-7 days	4-6 Prsons (Medium Family)	15-24 years
Banadir	Urban	Female	Married	No	No	No	No	No	No	No	Poor	No	1-7 days	4-6 Prsons (Medium Family)	25-34 years
Banadir	Urban	Male	Married	No	No	No	No	No	No	No	Poor	No	1-7 days	4-6 Prsons (Medium Family)	25-34 years
Banadir	Urban	Female	Never married	Yes	No	No	No	No	No	No	Non-Poor	No	0 days	4-6 Prsons (Medium Family)	15-24 years
Banadir	Urban	Female	Never married	Yes	No	No	No	No	No	No	Non-Poor	No	1-7 days	4-6 Prsons (Medium Family)	15-24 years
Banadir	Urban	Male	Never married	Yes	No	No	No	No	No	No	Non-Poor	No	1-7 days	4-6 Prsons (Medium Family)	15-24 years
Banadir	Urban	Female	Never married	Yes	No	No	No	No	No	No	Non-Poor	No	1-7 days	4-6 Prsons (Medium Family)	15-24 years
Banadir	Urban	Male	Married	No	No	No	No	No	No	No	Non-Poor	No	1-7 days	4-6 Prsons (Medium Family)	25-34 years
Banadir	Urban	Female	Married	No	No	No	No	No	No	No	Non-Poor	No	1-7 days	4-6 Prsons (Medium Family)	15-24 years
Banadir	Urban	Male	Married	No	No	No	No	No	No	No	Non-Poor	No	0 days	7 and more Persons (Large Family)	50+ years
Banadir	Urban	Male	Never married	Yes	No	No	No	No	No	No	Non-Poor	No	1-7 days	7 and more Persons (Large Family)	15-24 years
Banadir	Urban	Female	Never married	Yes	No	No	No	No	No	No	Non-Poor	No	0 days	7 and more Persons (Large Family)	15-24 years
Banadir	Urban	Male	Never married	Yes	No	No	No	No	No	No	Non-Poor	No	1-7 days	7 and more Persons (Large Family)	15-24 years
Banadir	Urban	Female	Never married	No	No	No	No	No	No	No	Non-Poor	No	1-7 days	4-6 Prsons (Medium Family)	15-24 years
Banadir	Urban	Female	Never married	No	No	No	No	No	No	No	Non-Poor	No	1-7 days	4-6 Prsons (Medium Family)	15-24 years
Banadir	Urban	Male	Never married	Yes	No	No	No	No	No	No	Non-Poor	No	1-7 days	4-6 Prsons (Medium Family)	15-24 years
Banadir	Urban	Female	Never married	No	No	No	No	No	No	No	Non-Poor	No	1-7 days	7 and more Persons (Large Family)	15-24 years
Banadir	Urban	Male	Never married	No	No	No	No	No	No	No	Poor	No	1-7 days	7 and more Persons (Large Family)	15-24 years
Banadir	Urban	Female	Never married	No	No	No	No	No	No	No	Poor	No	1-7 days	7 and more Persons (Large Family)	15-24 years
Banadir	Urban	Male	Never married	No	No	No	No	No	No	No	Poor	No	0 days	7 and more Persons (Large Family)	15-24 years
Banadir	Urban	Female	Widowed	No	No	Yes	Yes	No	No	No	Poor	No	1-7 days	7 and more Persons (Large Family)	50+ years
Banadir	Urban	Male	Never married	No	No	No	No	No	No	No	Poor	No	0 days	7 and more Persons (Large Family)	15-24 years
Banadir	Urban	Male	Never married	No	No	No	No	No	No	No	Poor	No	0 days	7 and more Persons (Large Family)	15-24 years
Banadir	Urban	Female	Never married	No	No	Yes	Yes	No	No	No	Poor	No	1-7 days	7 and more Persons (Large Family)	15-24 years
Banadir	Urban	Female	Never married	No	No	Yes	Yes	No	No	No	Poor	No	1-7 days	7 and more Persons (Large Family)	15-24 years
Banadir	Urban	Female	Never married	No	No	No	No	No	No	No	Poor	No	1-7 days	1-3 Persons (Small Family)	25-34 years
Banadir	Urban	Male	Married	No	No	No	No	No	No	No	Poor	No	1-7 days	1-3 Persons (Small Family)	25-34 years
Banadir	Urban	Female	Married	No	No	No	No	No	No	No	Poor	No	1-7 days	1-3 Persons (Small Family)	15-24 years
Banadir	Urban	Female	Married	No	No	No	No	No	No	No	Poor	No	0 days	1-3 Persons (Small Family)	15-24 years
Banadir	Urban	Female	Never married	Yes	No	No	No	No	No	No	Non-Poor	No	1-7 days	7 and more Persons (Large Family)	15-24 years
Banadir	Urban	Female	Never married	Yes	No	No	No	No	No	No	Non-Poor	No	1-7 days	7 and more Persons (Large Family)	15-24 years
Banadir	Urban	Male	Never married	Yes	No	No	No	No	No	No	Non-Poor	No	1-7 days	7 and more Persons (Large Family)	25-34 years
Banadir	Urban	Male	Never married	No	No	No	No	No	No	No	Non-Poor	No	1-7 days	7 and more Persons (Large Family)	15-24 years
Banadir	Urban	Female	Married	No	No	No	No	No	No	No	Non-Poor	No	1-7 days	7 and more Persons (Large Family)	25-34 years
Banadir	Urban	Male	Never married	No	No	No	No	No	No	No	Non-Poor	No	0 days	7 and more Persons (Large Family)	15-24 years
Banadir	Urban	Male	Married	No	No	No	No	No	No	No	Non-Poor	No	1-7 days	7 and more Persons (Large Family)	50+ years
Banadir	Urban	Male	Never married	Yes	No	No	No	No	No	No	Poor	No	1-7 days	7 and more Persons (Large Family)	15-24 years
Banadir	Urban	Female	Never married	Yes	No	No	No	No	No	No	Poor	No	1-7 days	7 and more Persons (Large Family)	15-24 years
Banadir	Urban	Male	Never married	Yes	No	No	No	No	No	No	Poor	No	0 days	7 and more Persons (Large Family)	15-24 years
Banadir	Urban	Male	Never married	Yes	No	No	No	No	No	No	Poor	No	1-7 days	7 and more Persons (Large Family)	15-24 years
Banadir	Urban	Male	Married	No	No	No	No	No	No	No	Poor	No	1-7 days	7 and more Persons (Large Family)	35-49 years
Banadir	Urban	Male	Married	No	No	No	No	No	No	No	Non-Poor	No	0 days	7 and more Persons (Large Family)	25-34 years
Banadir	Urban	Female	Married	No	No	No	No	No	No	No	Non-Poor	No	0 days	7 and more Persons (Large Family)	25-34 years
Banadir	Urban	Male	Married	No	No	No	No	No	No	No	Non-Poor	No	1-7 days	7 and more Persons (Large Family)	25-34 years
Banadir	Urban	Female	Never married	No	No	No	No	No	No	No	Poor	No	1-7 days	1-3 Persons (Small Family)	15-24 years
Banadir	Urban	Female	Widowed	No	No	No	No	No	No	No	Poor	No	1-7 days	1-3 Persons (Small Family)	35-49 years
Banadir	Urban	Female	Never married	No	No	No	No	No	No	No	Poor	No	1-7 days	1-3 Persons (Small Family)	15-24 years
Banadir	Urban	Female	Never married	No	No	No	No	No	No	No	Poor	No	1-7 days	1-3 Persons (Small Family)	15-24 years
Banadir	Urban	Female	Never married	No	No	No	No	No	No	No	Poor	No	1-7 days	1-3 Persons (Small Family)	15-24 years
Banadir	Urban	Female	Never married	No	No	No	No	No	No	No	Poor	No	1-7 days	1-3 Persons (Small Family)	15-24 years
Banadir	Urban	Female	Never married	Yes	No	No	No	No	No	No	Poor	No	1-7 days	7 and more Persons (Large Family)	15-24 years
Banadir	Urban	Female	Married	No	No	No	No	No	No	No	Poor	No	1-7 days	7 and more Persons (Large Family)	35-49 years
Banadir	Urban	Female	Never married	Yes	No	No	No	No	No	No	Poor	No	1-7 days	7 and more Persons (Large Family)	15-24 years
Banadir	Urban	Male	Married	No	No	No	No	No	No	No	Poor	No	1-7 days	7 and more Persons (Large Family)	35-49 years
Banadir	Urban	Female	Never married	Yes	No	No	No	No	No	No	Non-Poor	No	1-7 days	7 and more Persons (Large Family)	15-24 years
Banadir	Urban	Male	Never married	No	No	No	No	No	No	No	Non-Poor	No	1-7 days	7 and more Persons (Large Family)	15-24 years
Banadir	Urban	Female	Never married	Yes	No	No	No	No	No	No	Non-Poor	No	1-7 days	7 and more Persons (Large Family)	15-24 years
Banadir	Urban	Male	Never married	Yes	No	No	No	No	No	No	Poor	No	1-7 days	4-6 Prsons (Medium Family)	15-24 years
Banadir	Urban	Male	Never married	Yes	No	No	No	No	No	No	Poor	No	1-7 days	4-6 Prsons (Medium Family)	15-24 years
Banadir	Urban	Male	Married	No	No	No	No	No	No	No	Poor	No	1-7 days	4-6 Prsons (Medium Family)	50+ years
Banadir	Urban	Male	Married	No	No	No	No	No	No	No	Poor	No	1-7 days	4-6 Prsons (Medium Family)	50+ years
Banadir	Urban	Male	Never married	Yes	No	No	No	No	No	No	Poor	No	1-7 days	4-6 Prsons (Medium Family)	15-24 years
Banadir	Urban	Male	Never married	Yes	No	No	No	No	No	No	Poor	No	1-7 days	4-6 Prsons (Medium Family)	15-24 years
Banadir	Urban	Female	Never married	No	No	No	No	No	No	No	Poor	No	1-7 days	4-6 Prsons (Medium Family)	15-24 years
Banadir	Urban	Male	Never married	No	No	No	No	No	No	No	Poor	No	1-7 days	4-6 Prsons (Medium Family)	15-24 years
Banadir	Urban	Male	Never married	Yes	No	No	No	No	No	No	Poor	No	1-7 days	4-6 Prsons (Medium Family)	15-24 years
Banadir	Urban	Male	Never married	No	No	No	No	No	No	No	Poor	No	0 days	4-6 Prsons (Medium Family)	15-24 years
Banadir	Urban	Male	Never married	Yes	No	No	No	No	No	No	Poor	No	1-7 days	4-6 Prsons (Medium Family)	15-24 years
Banadir	Urban	Male	Never married	No	No	No	No	No	No	No	Poor	No	1-7 days	4-6 Prsons (Medium Family)	15-24 years
Banadir	Urban	Male	Never married	No	No	No	No	No	No	No	Poor	No	1-7 days	4-6 Prsons (Medium Family)	15-24 years
Banadir	Urban	Male	Married	No	Yes	No	No	No	No	No	Non-Poor	No	1-7 days	7 and more Persons (Large Family)	50+ years
Banadir	Urban	Female	Never married	Yes	No	No	No	No	No	No	Non-Poor	No	1-7 days	7 and more Persons (Large Family)	15-24 years
Banadir	Urban	Male	Married	No	No	No	No	No	Yes	Yes	Non-Poor	No	1-7 days	4-6 Prsons (Medium Family)	35-49 years
Banadir	Urban	Male	Never married	Yes	No	No	No	No	No	No	Poor	No	1-7 days	4-6 Prsons (Medium Family)	15-24 years
Banadir	Urban	Male	Never married	Yes	No	No	No	No	No	No	Poor	No	1-7 days	7 and more Persons (Large Family)	25-34 years
Banadir	Urban	Female	Never married	Yes	No	No	No	No	No	No	Poor	No	0 days	7 and more Persons (Large Family)	15-24 years
Banadir	Urban	Male	Never married	No	No	No	No	No	No	No	Poor	No	1-7 days	7 and more Persons (Large Family)	15-24 years
Banadir	Urban	Male	Never married	No	No	No	No	No	No	No	Poor	No	0 days	7 and more Persons (Large Family)	15-24 years
Banadir	Urban	Female	Never married	Yes	No	No	No	No	No	No	Poor	No	0 days	7 and more Persons (Large Family)	15-24 years
Banadir	Urban	Female	Never married	Yes	No	No	No	No	No	No	Poor	No	1-7 days	7 and more Persons (Large Family)	15-24 years
Banadir	Urban	Female	Divorced	No	No	No	No	No	No	No	Poor	No	1-7 days	7 and more Persons (Large Family)	25-34 years
Banadir	Urban	Male	Married	No	No	No	No	No	No	No	Non-Poor	No	0 days	4-6 Prsons (Medium Family)	50+ years
Banadir	Urban	Female	Married	No	No	No	No	No	No	No	Non-Poor	No	1-7 days	4-6 Prsons (Medium Family)	50+ years
Banadir	Urban	Female	Never married	Yes	No	No	No	No	No	No	Non-Poor	No	1-7 days	4-6 Prsons (Medium Family)	15-24 years
Banadir	Urban	Male	Never married	Yes	No	No	No	No	No	No	Poor	No	1-7 days	4-6 Prsons (Medium Family)	15-24 years
Banadir	Urban	Female	Married	No	No	No	No	No	No	No	Non-Poor	No	1-7 days	7 and more Persons (Large Family)	25-34 years
Banadir	Urban	Male	Married	No	No	No	No	No	No	No	Poor	No	1-7 days	1-3 Persons (Small Family)	50+ years
Banadir	Urban	Female	Married	No	No	No	No	No	No	No	Poor	No	1-7 days	1-3 Persons (Small Family)	25-34 years
Banadir	Urban	Male	Married	No	No	No	No	No	No	No	Poor	No	1-7 days	4-6 Prsons (Medium Family)	25-34 years
Banadir	Urban	Female	Married	No	No	No	No	No	No	No	Poor	No	0 days	4-6 Prsons (Medium Family)	15-24 years
Banadir	Urban	Male	Married	No	No	No	No	No	No	No	Poor	No	0 days	1-3 Persons (Small Family)	50+ years
Banadir	Urban	Female	Never married	Yes	No	No	No	No	No	No	Poor	No	0 days	7 and more Persons (Large Family)	15-24 years
Banadir	Urban	Female	Never married	Yes	No	No	No	No	No	No	Poor	No	1-7 days	7 and more Persons (Large Family)	15-24 years
Banadir	Urban	Male	Never married	Yes	No	No	No	No	No	No	Poor	No	0 days	7 and more Persons (Large Family)	15-24 years
Banadir	Urban	Female	Never married	Yes	No	No	No	No	No	No	Poor	No	1-7 days	7 and more Persons (Large Family)	15-24 years
Banadir	Urban	Male	Never married	No	No	No	No	No	No	No	Non-Poor	No	1-7 days	4-6 Prsons (Medium Family)	15-24 years
Banadir	Urban	Male	Never married	No	No	No	No	No	No	No	Non-Poor	No	1-7 days	4-6 Prsons (Medium Family)	15-24 years
Banadir	Urban	Male	Never married	Yes	No	No	No	No	No	No	Non-Poor	No	1-7 days	4-6 Prsons (Medium Family)	15-24 years
Banadir	Urban	Female	Married	No	No	No	No	No	No	No	Non-Poor	No	0 days	4-6 Prsons (Medium Family)	35-49 years
Banadir	Urban	Male	Married	No	No	No	No	No	No	No	Poor	No	1-7 days	4-6 Prsons (Medium Family)	35-49 years
Banadir	Urban	Male	Never married	Yes	No	No	No	No	No	No	Poor	No	1-7 days	4-6 Prsons (Medium Family)	15-24 years
Banadir	Urban	Male	Divorced	No	No	No	No	No	No	No	Poor	No	1-7 days	7 and more Persons (Large Family)	25-34 years
Banadir	Urban	Male	Never married	No	No	No	No	No	No	No	Poor	No	0 days	7 and more Persons (Large Family)	15-24 years
Banadir	Urban	Male	Divorced	No	No	No	No	No	No	No	Poor	No	1-7 days	7 and more Persons (Large Family)	25-34 years
Banadir	Urban	Female	Never married	No	No	No	No	No	No	No	Poor	No	0 days	7 and more Persons (Large Family)	15-24 years
Banadir	Urban	Male	Divorced	No	No	No	No	No	Yes	Yes	Poor	No	1-7 days	4-6 Prsons (Medium Family)	25-34 years
Banadir	Urban	Female	Married	No	No	No	No	No	No	No	Poor	No	1-7 days	4-6 Prsons (Medium Family)	15-24 years
Banadir	Urban	Female	Never married	No	No	No	No	No	No	No	Poor	No	0 days	4-6 Prsons (Medium Family)	15-24 years
Banadir	Urban	Male	Divorced	No	No	No	No	No	Yes	Yes	Poor	No	1-7 days	4-6 Prsons (Medium Family)	15-24 years
Banadir	Urban	Female	Married	No	No	No	No	No	No	No	Poor	No	0 days	7 and more Persons (Large Family)	15-24 years
Banadir	Urban	Male	Married	No	No	No	No	No	No	No	Poor	No	1-7 days	7 and more Persons (Large Family)	25-34 years
Banadir	Urban	Male	Married	No	No	No	No	No	No	No	Poor	Yes	0 days	1-3 Persons (Small Family)	35-49 years
Banadir	Urban	Male	Married	No	No	No	No	No	No	No	Poor	Yes	1-7 days	1-3 Persons (Small Family)	25-34 years
Banadir	Urban	Female	Married	No	No	No	No	No	No	No	Poor	Yes	0 days	7 and more Persons (Large Family)	15-24 years
Banadir	Urban	Male	Married	No	No	No	No	No	No	No	Poor	No	1-7 days	4-6 Prsons (Medium Family)	35-49 years
Banadir	Urban	Female	Married	No	No	No	No	No	No	No	Poor	No	1-7 days	4-6 Prsons (Medium Family)	25-34 years
Banadir	Urban	Male	Married	No	No	No	No	No	No	No	Non-Poor	No	1-7 days	4-6 Prsons (Medium Family)	15-24 years
Banadir	Urban	Female	Never married	Yes	No	No	No	No	No	No	Non-Poor	No	1-7 days	4-6 Prsons (Medium Family)	15-24 years
Banadir	Urban	Female	Divorced	No	No	No	No	No	No	No	Non-Poor	No	1-7 days	4-6 Prsons (Medium Family)	35-49 years
Banadir	Urban	Male	Never married	No	No	No	No	No	No	No	Poor	No	1-7 days	4-6 Prsons (Medium Family)	25-34 years
Banadir	Urban	Female	Married	No	No	No	No	No	No	No	Poor	No	1-7 days	7 and more Persons (Large Family)	25-34 years
Banadir	Urban	Male	Never married	No	No	No	No	No	No	No	Poor	No	1-7 days	7 and more Persons (Large Family)	15-24 years
Banadir	Urban	Male	Never married	No	No	No	No	No	No	No	Poor	No	1-7 days	7 and more Persons (Large Family)	15-24 years
Banadir	Urban	Female	Never married	Yes	No	No	No	No	No	No	Poor	No	1-7 days	7 and more Persons (Large Family)	15-24 years
Banadir	Urban	Male	Married	No	No	No	No	No	No	No	Poor	No	1-7 days	7 and more Persons (Large Family)	35-49 years
Banadir	Urban	Male	Never married	No	No	No	No	No	No	No	Non-Poor	No	0 days	7 and more Persons (Large Family)	15-24 years
Banadir	Urban	Female	Never married	Yes	No	No	No	No	No	No	Non-Poor	No	1-7 days	7 and more Persons (Large Family)	15-24 years
Banadir	Urban	Female	Never married	Yes	No	No	No	No	No	No	Non-Poor	No	0 days	7 and more Persons (Large Family)	15-24 years
Banadir	Urban	Female	Married	No	No	No	No	No	No	No	Non-Poor	No	1-7 days	7 and more Persons (Large Family)	15-24 years
Banadir	Urban	Male	Never married	Yes	No	No	No	No	No	No	Non-Poor	No	1-7 days	7 and more Persons (Large Family)	15-24 years
Banadir	Urban	Female	Never married	Yes	No	No	No	No	No	No	Non-Poor	No	0 days	7 and more Persons (Large Family)	15-24 years
Banadir	Urban	Male	Never married	No	No	No	No	No	No	No	Non-Poor	No	1-7 days	7 and more Persons (Large Family)	15-24 years
Banadir	Urban	Male	Never married	No	No	No	No	No	No	No	Non-Poor	No	1-7 days	7 and more Persons (Large Family)	15-24 years
Banadir	Urban	Male	Married	No	No	No	No	No	No	No	Non-Poor	No	0 days	7 and more Persons (Large Family)	35-49 years
Banadir	Urban	Male	Never married	No	No	No	No	No	No	No	Non-Poor	No	1-7 days	7 and more Persons (Large Family)	15-24 years
Banadir	Urban	Female	Never married	Yes	No	No	No	No	No	No	Non-Poor	No	1-7 days	7 and more Persons (Large Family)	15-24 years
Banadir	Urban	Male	Married	No	No	No	No	No	No	No	Poor	No	1-7 days	7 and more Persons (Large Family)	15-24 years
Banadir	Urban	Female	Married	No	No	No	No	No	No	No	Poor	No	1-7 days	7 and more Persons (Large Family)	15-24 years
Banadir	Urban	Male	Never married	Yes	No	No	No	No	No	No	Poor	No	1-7 days	4-6 Prsons (Medium Family)	15-24 years
Banadir	Urban	Male	Married	Yes	No	No	No	No	No	No	Poor	No	1-7 days	7 and more Persons (Large Family)	15-24 years
Banadir	Urban	Female	Never married	No	No	No	No	No	No	No	Poor	No	1-7 days	7 and more Persons (Large Family)	15-24 years
Banadir	Urban	Female	Never married	Yes	No	No	No	No	No	No	Poor	No	1-7 days	4-6 Prsons (Medium Family)	15-24 years
Banadir	Urban	Female	Never married	No	No	No	No	No	No	No	Non-Poor	No	1-7 days	4-6 Prsons (Medium Family)	15-24 years
Banadir	Urban	Male	Never married	Yes	No	No	No	No	No	No	Non-Poor	No	1-7 days	4-6 Prsons (Medium Family)	15-24 years
Banadir	Urban	Male	Never married	No	No	No	No	No	No	No	Non-Poor	No	1-7 days	4-6 Prsons (Medium Family)	15-24 years
Banadir	Urban	Male	Never married	Yes	No	No	No	No	No	No	Poor	No	1-7 days	4-6 Prsons (Medium Family)	15-24 years
Banadir	Urban	Male	Never married	Yes	No	No	No	No	No	No	Poor	No	1-7 days	4-6 Prsons (Medium Family)	15-24 years
Banadir	Urban	Male	Never married	Yes	No	No	No	No	No	No	Poor	No	1-7 days	4-6 Prsons (Medium Family)	15-24 years
Banadir	Urban	Male	Never married	Yes	No	No	No	No	No	No	Poor	No	1-7 days	4-6 Prsons (Medium Family)	15-24 years
Banadir	Urban	Female	Never married	Yes	No	No	No	No	No	No	Poor	No	1-7 days	4-6 Prsons (Medium Family)	15-24 years
Banadir	Urban	Male	Never married	No	No	No	No	No	No	No	Poor	Yes	1-7 days	4-6 Prsons (Medium Family)	15-24 years
Banadir	Urban	Male	Never married	No	No	No	No	No	No	No	Poor	Yes	0 days	4-6 Prsons (Medium Family)	15-24 years
Banadir	Urban	Female	Married	No	No	No	No	No	No	No	Poor	No	1-7 days	7 and more Persons (Large Family)	15-24 years
Banadir	Urban	Male	Married	No	No	No	No	No	No	No	Poor	No	0 days	7 and more Persons (Large Family)	25-34 years
Banadir	Urban	Male	Married	No	No	No	No	No	No	No	Poor	No	1-7 days	4-6 Prsons (Medium Family)	50+ years
Banadir	Urban	Male	Divorced	No	Yes	No	No	No	No	No	Poor	No	1-7 days	4-6 Prsons (Medium Family)	35-49 years
Banadir	Urban	Male	Never married	No	Yes	No	No	No	No	No	Poor	No	1-7 days	4-6 Prsons (Medium Family)	50+ years
Banadir	Urban	Male	Never married	No	No	No	No	No	No	No	Poor	No	0 days	7 and more Persons (Large Family)	15-24 years
Banadir	Urban	Male	Married	No	No	No	No	No	No	No	Non-Poor	No	0 days	7 and more Persons (Large Family)	35-49 years
Banadir	Urban	Female	Married	No	No	No	No	No	No	No	Non-Poor	No	1-7 days	7 and more Persons (Large Family)	25-34 years
Banadir	Urban	Male	Married	No	No	No	No	No	No	No	Poor	No	1-7 days	4-6 Prsons (Medium Family)	35-49 years
Banadir	Urban	Male	Never married	Yes	No	No	No	No	No	No	Poor	No	0 days	4-6 Prsons (Medium Family)	15-24 years
Banadir	Urban	Male	Married	No	No	No	No	No	No	No	Non-Poor	No	1-7 days	7 and more Persons (Large Family)	25-34 years
Banadir	Urban	Male	Never married	No	No	No	No	No	No	No	Poor	Yes	0 days	4-6 Prsons (Medium Family)	15-24 years
Banadir	Urban	Female	Divorced	No	No	No	No	No	No	No	Poor	No	0 days	4-6 Prsons (Medium Family)	50+ years
Banadir	Urban	Female	Never married	No	No	No	No	No	No	No	Poor	No	0 days	4-6 Prsons (Medium Family)	15-24 years
Banadir	Urban	Female	Married	No	No	No	No	No	No	No	Poor	No	0 days	4-6 Prsons (Medium Family)	15-24 years
Banadir	Urban	Male	Married	No	No	No	No	No	No	No	Poor	No	0 days	7 and more Persons (Large Family)	35-49 years
Banadir	Urban	Male	Married	No	No	No	No	No	No	No	Poor	No	1-7 days	4-6 Prsons (Medium Family)	15-24 years
Banadir	Urban	Male	Married	No	No	No	No	No	No	No	Non-Poor	No	1-7 days	4-6 Prsons (Medium Family)	35-49 years
Banadir	Urban	Male	Never married	No	No	No	No	No	No	No	Poor	No	1-7 days	7 and more Persons (Large Family)	15-24 years
Banadir	Urban	Male	Never married	Yes	No	No	No	No	No	No	Poor	No	1-7 days	7 and more Persons (Large Family)	15-24 years
Banadir	Urban	Male	Never married	No	Yes	No	No	No	Yes	No	Poor	No	1-7 days	7 and more Persons (Large Family)	25-34 years
Banadir	Urban	Male	Never married	Yes	No	No	No	No	No	No	Poor	No	1-7 days	4-6 Prsons (Medium Family)	15-24 years
Banadir	Urban	Male	Married	No	No	No	No	No	No	No	Non-Poor	No	1-7 days	4-6 Prsons (Medium Family)	35-49 years
Banadir	Urban	Female	Never married	Yes	No	No	No	No	No	No	Non-Poor	No	0 days	4-6 Prsons (Medium Family)	15-24 years
Banadir	Urban	Male	Married	No	Yes	No	No	No	No	No	Poor	No	1-7 days	4-6 Prsons (Medium Family)	50+ years
Banadir	Urban	Male	Never married	Yes	No	No	No	No	No	No	Poor	No	1-7 days	4-6 Prsons (Medium Family)	15-24 years
Banadir	Urban	Male	Never married	Yes	No	No	No	No	No	No	Poor	No	1-7 days	4-6 Prsons (Medium Family)	15-24 years
Banadir	Urban	Male	Never married	Yes	No	No	No	No	No	No	Poor	No	1-7 days	4-6 Prsons (Medium Family)	15-24 years
Banadir	Urban	Male	Never married	Yes	No	No	No	No	No	No	Poor	No	0 days	4-6 Prsons (Medium Family)	15-24 years
Banadir	Urban	Female	Widowed	No	No	No	No	No	No	No	Poor	No	1-7 days	7 and more Persons (Large Family)	50+ years
Banadir	Urban	Female	Widowed	No	Yes	No	No	No	No	No	Poor	No	0 days	7 and more Persons (Large Family)	35-49 years
Banadir	Urban	Female	Never married	Yes	No	No	No	No	No	No	Poor	No	1-7 days	7 and more Persons (Large Family)	15-24 years
Banadir	Urban	Male	Never married	No	No	No	No	No	No	No	Non-Poor	No	1-7 days	4-6 Prsons (Medium Family)	15-24 years
Banadir	Urban	Male	Married	No	No	No	No	No	No	No	Non-Poor	No	1-7 days	4-6 Prsons (Medium Family)	50+ years
Banadir	Urban	Female	Never married	No	No	No	No	No	No	No	Non-Poor	No	1-7 days	4-6 Prsons (Medium Family)	15-24 years
Banadir	Urban	Female	Never married	Yes	No	No	No	No	No	No	Non-Poor	No	1-7 days	4-6 Prsons (Medium Family)	15-24 years
Banadir	Urban	Male	Never married	No	No	No	No	No	No	No	Poor	No	0 days	1-3 Persons (Small Family)	25-34 years
Banadir	Urban	Male	Never married	Yes	No	No	No	No	No	No	Poor	No	1-7 days	1-3 Persons (Small Family)	15-24 years
Banadir	Urban	Male	Never married	No	No	No	No	No	No	No	Poor	No	1-7 days	1-3 Persons (Small Family)	25-34 years
Banadir	Urban	Female	Never married	Yes	No	No	No	No	No	No	Non-Poor	No	1-7 days	7 and more Persons (Large Family)	15-24 years
Banadir	Urban	Female	Never married	Yes	No	No	No	No	No	No	Non-Poor	No	1-7 days	7 and more Persons (Large Family)	15-24 years
Banadir	Urban	Female	Never married	Yes	No	No	No	No	No	No	Non-Poor	No	0 days	7 and more Persons (Large Family)	15-24 years
Banadir	Urban	Female	Never married	No	No	No	No	No	No	No	Poor	No	0 days	4-6 Prsons (Medium Family)	15-24 years
Banadir	Urban	Female	Never married	Yes	No	No	No	No	No	No	Poor	No	1-7 days	4-6 Prsons (Medium Family)	15-24 years
Banadir	Urban	Female	Never married	Yes	No	No	No	No	No	No	Poor	No	1-7 days	7 and more Persons (Large Family)	15-24 years
Banadir	Urban	Female	Never married	No	No	No	No	No	No	No	Poor	No	1-7 days	7 and more Persons (Large Family)	15-24 years
Banadir	Urban	Male	Never married	Yes	No	No	No	No	No	No	Poor	No	1-7 days	7 and more Persons (Large Family)	15-24 years
Banadir	Urban	Male	Never married	No	No	No	No	No	No	No	Poor	No	0 days	7 and more Persons (Large Family)	25-34 years
Banadir	Urban	Female	Never married	No	No	No	No	No	No	No	Poor	No	1-7 days	7 and more Persons (Large Family)	15-24 years
Banadir	Urban	Male	Never married	Yes	No	No	No	No	No	No	Poor	No	1-7 days	7 and more Persons (Large Family)	15-24 years
Banadir	Urban	Male	Married	No	No	No	No	No	No	No	Non-Poor	No	0 days	7 and more Persons (Large Family)	25-34 years
Banadir	Urban	Female	Never married	No	No	No	No	No	No	No	Poor	No	1-7 days	4-6 Prsons (Medium Family)	15-24 years
Banadir	Urban	Female	Never married	No	No	No	No	No	No	No	Poor	No	1-7 days	4-6 Prsons (Medium Family)	15-24 years
Banadir	Urban	Male	Never married	No	No	No	No	No	No	No	Poor	No	0 days	4-6 Prsons (Medium Family)	15-24 years
Banadir	Urban	Female	Never married	Yes	No	No	No	No	No	No	Poor	No	1-7 days	4-6 Prsons (Medium Family)	15-24 years
Banadir	Urban	Female	Never married	No	No	No	No	No	No	No	Non-Poor	No	1-7 days	7 and more Persons (Large Family)	15-24 years
Banadir	Urban	Male	Never married	No	No	No	No	No	No	No	Non-Poor	No	1-7 days	7 and more Persons (Large Family)	15-24 years
Banadir	Urban	Male	Never married	No	No	No	No	No	No	No	Non-Poor	No	0 days	7 and more Persons (Large Family)	15-24 years
Banadir	Urban	Female	Never married	No	No	No	No	No	No	No	Non-Poor	No	0 days	7 and more Persons (Large Family)	15-24 years
Banadir	Urban	Male	Never married	No	No	No	No	No	No	No	Non-Poor	No	1-7 days	7 and more Persons (Large Family)	15-24 years
Banadir	Urban	Female	Never married	No	No	No	No	No	No	No	Non-Poor	No	0 days	7 and more Persons (Large Family)	15-24 years
Banadir	Urban	Male	Never married	Yes	No	No	No	No	No	No	Poor	No	1-7 days	4-6 Prsons (Medium Family)	15-24 years
Banadir	Urban	Female	Never married	No	No	No	No	No	No	No	Poor	No	1-7 days	4-6 Prsons (Medium Family)	15-24 years
Banadir	Urban	Female	Never married	Yes	No	No	No	No	No	No	Poor	No	0 days	4-6 Prsons (Medium Family)	15-24 years
Banadir	Urban	Female	Never married	No	No	No	No	No	No	No	Poor	No	1-7 days	4-6 Prsons (Medium Family)	15-24 years
Banadir	Urban	Male	Never married	Yes	No	No	No	No	No	No	Poor	No	1-7 days	7 and more Persons (Large Family)	15-24 years
Banadir	Urban	Male	Never married	No	No	No	No	No	No	No	Poor	No	1-7 days	7 and more Persons (Large Family)	15-24 years
Banadir	Urban	Female	Never married	Yes	No	No	No	No	No	No	Poor	No	1-7 days	7 and more Persons (Large Family)	15-24 years
Banadir	Urban	Female	Never married	Yes	No	No	No	No	No	No	Poor	No	0 days	7 and more Persons (Large Family)	15-24 years
Banadir	Urban	Male	Never married	No	No	No	No	No	No	No	Poor	No	1-7 days	7 and more Persons (Large Family)	15-24 years
Banadir	Urban	Male	Never married	Yes	No	No	No	No	No	No	Poor	No	1-7 days	7 and more Persons (Large Family)	15-24 years
Banadir	Urban	Female	Married	No	No	No	No	No	No	No	Poor	No	1-7 days	7 and more Persons (Large Family)	35-49 years
Banadir	Urban	Female	Never married	Yes	No	No	No	No	No	No	Poor	No	0 days	7 and more Persons (Large Family)	15-24 years
Banadir	Urban	Male	Divorced	No	No	No	No	No	No	No	Non-Poor	No	1-7 days	7 and more Persons (Large Family)	35-49 years
Banadir	Urban	Female	Never married	No	No	No	Yes	No	No	No	Non-Poor	No	1-7 days	7 and more Persons (Large Family)	15-24 years
Banadir	Urban	Female	Married	No	Yes	No	No	No	No	No	Non-Poor	No	1-7 days	7 and more Persons (Large Family)	50+ years
Banadir	Urban	Male	Never married	Yes	No	Yes	Yes	No	No	No	Non-Poor	No	1-7 days	7 and more Persons (Large Family)	15-24 years
Banadir	Urban	Male	Never married	No	No	No	No	No	No	No	Non-Poor	No	0 days	7 and more Persons (Large Family)	15-24 years
Banadir	Urban	Male	Married	No	No	No	No	No	No	No	Non-Poor	No	1-7 days	7 and more Persons (Large Family)	50+ years
Banadir	Urban	Male	Never married	No	No	No	No	No	No	No	Poor	Yes	1-7 days	4-6 Prsons (Medium Family)	15-24 years
Banadir	Urban	Male	Never married	No	No	No	No	No	No	No	Poor	Yes	1-7 days	4-6 Prsons (Medium Family)	15-24 years
Banadir	Urban	Male	Married	No	No	No	No	No	No	No	Poor	Yes	1-7 days	4-6 Prsons (Medium Family)	35-49 years
Banadir	Urban	Male	Never married	No	No	No	No	No	No	No	Poor	Yes	1-7 days	4-6 Prsons (Medium Family)	15-24 years
Banadir	Urban	Female	Never married	Yes	No	No	No	No	No	No	Non-Poor	No	1-7 days	7 and more Persons (Large Family)	15-24 years
Banadir	Urban	Male	Divorced	No	No	No	No	No	No	No	Non-Poor	No	0 days	7 and more Persons (Large Family)	15-24 years
Banadir	Urban	Female	Never married	Yes	No	No	No	No	No	No	Non-Poor	No	1-7 days	7 and more Persons (Large Family)	15-24 years
Banadir	Urban	Female	Married	No	No	No	No	No	No	No	Non-Poor	No	1-7 days	7 and more Persons (Large Family)	35-49 years
Banadir	Urban	Female	Married	No	No	No	No	No	No	No	Poor	No	1-7 days	4-6 Prsons (Medium Family)	25-34 years
Banadir	Urban	Male	Married	No	No	No	No	No	No	No	Poor	No	1-7 days	4-6 Prsons (Medium Family)	25-34 years
Banadir	Urban	Female	Never married	Yes	No	No	No	No	No	No	Non-Poor	No	1-7 days	7 and more Persons (Large Family)	15-24 years
Banadir	Urban	Male	Married	No	No	No	No	No	No	No	Non-Poor	No	1-7 days	7 and more Persons (Large Family)	15-24 years
Banadir	Urban	Male	Married	No	No	No	No	No	No	No	Poor	No	0 days	4-6 Prsons (Medium Family)	50+ years
Banadir	Urban	Female	Never married	Yes	No	No	No	No	No	No	Poor	No	1-7 days	4-6 Prsons (Medium Family)	15-24 years
Banadir	Urban	Female	Never married	Yes	No	No	No	No	No	No	Poor	No	1-7 days	4-6 Prsons (Medium Family)	15-24 years
Banadir	Urban	Female	Never married	No	No	No	No	No	No	No	Poor	No	1-7 days	4-6 Prsons (Medium Family)	15-24 years
Banadir	Urban	Male	Never married	Yes	No	No	No	No	No	No	Poor	No	0 days	7 and more Persons (Large Family)	15-24 years
Banadir	Urban	Female	Never married	Yes	No	No	No	No	No	No	Poor	No	0 days	7 and more Persons (Large Family)	15-24 years
Banadir	Urban	Male	Never married	No	No	No	No	No	No	No	Poor	No	1-7 days	7 and more Persons (Large Family)	15-24 years
Banadir	Urban	Male	Married	No	No	No	No	No	No	No	Non-Poor	No	1-7 days	7 and more Persons (Large Family)	35-49 years
Banadir	Urban	Female	Married	No	No	No	No	No	No	No	Non-Poor	No	0 days	7 and more Persons (Large Family)	25-34 years
Banadir	Urban	Male	Never married	No	No	No	No	No	No	No	Poor	No	1-7 days	4-6 Prsons (Medium Family)	25-34 years
Banadir	Urban	Male	Never married	No	No	No	No	No	No	No	Poor	No	1-7 days	4-6 Prsons (Medium Family)	15-24 years
Banadir	Urban	Male	Married	No	No	No	No	No	No	No	Non-Poor	No	0 days	7 and more Persons (Large Family)	25-34 years
Banadir	Urban	Male	Married	No	No	No	No	No	No	No	Non-Poor	No	1-7 days	7 and more Persons (Large Family)	25-34 years
Banadir	Urban	Female	Married	No	No	No	No	No	No	No	Non-Poor	No	1-7 days	7 and more Persons (Large Family)	25-34 years
Banadir	Urban	Male	Married	No	No	No	No	No	No	No	Poor	No	1-7 days	7 and more Persons (Large Family)	25-34 years
Banadir	Urban	Female	Married	No	No	No	No	No	No	No	Poor	No	1-7 days	7 and more Persons (Large Family)	15-24 years
Banadir	Urban	Male	Never married	Yes	No	No	No	No	No	No	Non-Poor	No	1-7 days	7 and more Persons (Large Family)	15-24 years
Banadir	Urban	Male	Married	No	No	No	No	No	No	No	Non-Poor	No	1-7 days	7 and more Persons (Large Family)	50+ years
Banadir	Urban	Male	Married	No	No	No	No	No	No	No	Non-Poor	No	1-7 days	7 and more Persons (Large Family)	25-34 years
Banadir	Urban	Male	Married	No	No	No	No	No	No	No	Poor	Yes	1-7 days	7 and more Persons (Large Family)	25-34 years
Banadir	Urban	Female	Married	No	No	No	No	No	No	No	Non-Poor	No	1-7 days	7 and more Persons (Large Family)	25-34 years
Banadir	Urban	Male	Married	No	No	No	No	No	No	No	Non-Poor	No	1-7 days	7 and more Persons (Large Family)	35-49 years
Banadir	Urban	Male	Married	No	No	No	No	No	No	No	Poor	No	0 days	7 and more Persons (Large Family)	35-49 years
Banadir	Urban	Female	Married	No	No	No	No	No	No	No	Poor	No	0 days	7 and more Persons (Large Family)	25-34 years
Banadir	Urban	Female	Married	No	No	No	No	No	No	No	Poor	No	1-7 days	7 and more Persons (Large Family)	35-49 years
Banadir	Urban	Male	Widowed	No	No	No	No	No	No	No	Poor	No	1-7 days	7 and more Persons (Large Family)	35-49 years
Banadir	Urban	Male	Never married	No	No	No	No	No	No	No	Poor	No	1-7 days	7 and more Persons (Large Family)	25-34 years
Banadir	Urban	Male	Never married	No	No	No	No	No	No	No	Non-Poor	No	1-7 days	7 and more Persons (Large Family)	15-24 years
Banadir	Urban	Male	Never married	No	No	No	No	No	No	No	Non-Poor	No	1-7 days	7 and more Persons (Large Family)	15-24 years
Banadir	Urban	Male	Never married	No	No	No	No	No	No	No	Non-Poor	No	0 days	7 and more Persons (Large Family)	15-24 years
Banadir	Urban	Female	Never married	Yes	No	No	No	No	No	No	Non-Poor	No	1-7 days	7 and more Persons (Large Family)	15-24 years
Banadir	Urban	Male	Never married	No	No	No	No	No	No	No	Non-Poor	No	1-7 days	7 and more Persons (Large Family)	15-24 years
Banadir	Urban	Male	Married	No	No	No	No	No	No	No	Poor	No	1-7 days	7 and more Persons (Large Family)	35-49 years
Banadir	Urban	Female	Never married	No	No	Yes	Yes	No	No	No	Poor	No	1-7 days	4-6 Prsons (Medium Family)	15-24 years
Banadir	Urban	Male	Married	No	Yes	No	No	No	No	No	Poor	No	0 days	4-6 Prsons (Medium Family)	35-49 years
Banadir	Urban	Female	Never married	Yes	No	No	No	No	No	No	Poor	No	1-7 days	4-6 Prsons (Medium Family)	15-24 years
Banadir	Urban	Male	Never married	Yes	No	No	No	No	No	No	Non-Poor	No	1-7 days	7 and more Persons (Large Family)	15-24 years
Banadir	Urban	Male	Never married	Yes	No	No	No	No	No	No	Poor	No	1-7 days	4-6 Prsons (Medium Family)	15-24 years
Banadir	Urban	Female	Never married	No	No	No	No	No	No	No	Poor	No	1-7 days	4-6 Prsons (Medium Family)	15-24 years
Banadir	Urban	Female	Married	No	No	No	No	No	No	No	Poor	No	1-7 days	4-6 Prsons (Medium Family)	35-49 years
Banadir	Urban	Male	Married	No	No	No	No	No	No	No	Poor	No	1-7 days	4-6 Prsons (Medium Family)	50+ years
Banadir	Urban	Female	Never married	Yes	No	No	No	No	No	No	Poor	No	1-7 days	4-6 Prsons (Medium Family)	15-24 years
Banadir	Urban	Female	Never married	Yes	No	No	No	No	No	No	Poor	No	0 days	4-6 Prsons (Medium Family)	15-24 years
Banadir	Urban	Male	Never married	Yes	No	No	No	No	No	No	Poor	No	1-7 days	7 and more Persons (Large Family)	15-24 years
Banadir	Urban	Female	Never married	Yes	No	No	No	No	No	No	Poor	No	1-7 days	7 and more Persons (Large Family)	15-24 years
Banadir	Urban	Male	Married	No	No	No	No	No	No	No	Poor	No	0 days	7 and more Persons (Large Family)	50+ years
Banadir	Urban	Male	Never married	No	No	No	No	No	No	No	Poor	No	1-7 days	7 and more Persons (Large Family)	15-24 years
Banadir	Urban	Female	Divorced	No	No	No	No	No	No	No	Poor	No	1-7 days	4-6 Prsons (Medium Family)	35-49 years
Banadir	Urban	Female	Divorced	No	No	No	No	No	No	No	Non-Poor	No	1-7 days	7 and more Persons (Large Family)	50+ years
Banadir	Urban	Female	Married	No	No	No	No	No	No	No	Non-Poor	No	1-7 days	7 and more Persons (Large Family)	15-24 years
Banadir	Urban	Male	Married	Yes	No	No	No	No	No	No	Non-Poor	No	1-7 days	7 and more Persons (Large Family)	15-24 years
Banadir	Urban	Male	Never married	Yes	No	No	No	No	No	No	Non-Poor	No	1-7 days	7 and more Persons (Large Family)	15-24 years
Banadir	Urban	Male	Married	No	No	No	No	No	No	No	Poor	No	1-7 days	1-3 Persons (Small Family)	15-24 years
Banadir	Urban	Male	Married	No	No	No	No	No	No	No	Non-Poor	No	1-7 days	7 and more Persons (Large Family)	50+ years
Banadir	Urban	Male	Never married	No	No	No	No	No	No	No	Non-Poor	No	1-7 days	7 and more Persons (Large Family)	25-34 years
Banadir	Urban	Female	Never married	Yes	No	No	No	No	No	No	Non-Poor	No	1-7 days	7 and more Persons (Large Family)	15-24 years
Banadir	Urban	Female	Never married	No	No	No	No	No	No	No	Non-Poor	No	0 days	7 and more Persons (Large Family)	15-24 years
Banadir	Urban	Male	Married	No	No	No	No	No	No	No	Non-Poor	No	1-7 days	4-6 Prsons (Medium Family)	25-34 years
Banadir	Urban	Female	Married	No	No	No	No	No	No	No	Non-Poor	No	1-7 days	4-6 Prsons (Medium Family)	15-24 years
Banadir	Urban	Female	Never married	No	No	No	No	No	No	No	Poor	No	1-7 days	4-6 Prsons (Medium Family)	25-34 years
Banadir	Urban	Female	Married	No	Yes	No	No	No	No	No	Poor	No	0 days	4-6 Prsons (Medium Family)	50+ years
Banadir	Urban	Male	Never married	No	No	No	No	No	No	No	Poor	No	1-7 days	4-6 Prsons (Medium Family)	50+ years
Banadir	Urban	Male	Never married	No	No	No	No	No	No	No	Poor	No	0 days	4-6 Prsons (Medium Family)	15-24 years
Banadir	Urban	Male	Married	No	No	No	No	No	No	No	Poor	No	1-7 days	4-6 Prsons (Medium Family)	50+ years
Banadir	Urban	Male	Married	No	No	No	No	No	No	No	Poor	No	0 days	4-6 Prsons (Medium Family)	35-49 years
Banadir	Urban	Male	Married	No	No	No	No	No	No	No	Poor	No	1-7 days	4-6 Prsons (Medium Family)	25-34 years
Banadir	Urban	Male	Married	No	No	No	No	No	No	No	Poor	No	1-7 days	4-6 Prsons (Medium Family)	50+ years
Banadir	Urban	Male	Never married	No	No	No	No	No	No	No	Poor	No	1-7 days	4-6 Prsons (Medium Family)	25-34 years
Banadir	Urban	Female	Never married	No	No	No	No	No	No	No	Poor	No	1-7 days	7 and more Persons (Large Family)	15-24 years
Banadir	Urban	Male	Never married	No	No	No	No	No	No	No	Poor	No	0 days	7 and more Persons (Large Family)	25-34 years
Banadir	Urban	Female	Never married	No	No	No	No	No	No	No	Poor	No	1-7 days	7 and more Persons (Large Family)	15-24 years
Banadir	Urban	Male	Married	No	No	No	No	No	No	No	Non-Poor	No	1-7 days	7 and more Persons (Large Family)	35-49 years
Banadir	Urban	Male	Never married	Yes	No	No	No	No	No	No	Non-Poor	No	0 days	7 and more Persons (Large Family)	15-24 years
Banadir	Urban	Female	Married	No	No	No	No	No	No	No	Non-Poor	No	1-7 days	7 and more Persons (Large Family)	15-24 years
Banadir	Urban	Female	Married	No	No	No	No	No	No	No	Non-Poor	No	1-7 days	7 and more Persons (Large Family)	15-24 years
Banadir	Urban	Male	Never married	Yes	No	No	No	No	No	No	Non-Poor	No	1-7 days	7 and more Persons (Large Family)	15-24 years
Banadir	Urban	Female	Divorced	No	No	No	No	No	No	No	Non-Poor	No	1-7 days	7 and more Persons (Large Family)	25-34 years
Banadir	Urban	Female	Never married	Yes	No	No	No	No	No	No	Non-Poor	No	1-7 days	7 and more Persons (Large Family)	15-24 years
Banadir	Urban	Male	Never married	Yes	No	No	No	No	No	No	Non-Poor	No	1-7 days	7 and more Persons (Large Family)	15-24 years
Banadir	Urban	Female	Never married	Yes	No	No	No	No	No	No	Non-Poor	No	0 days	7 and more Persons (Large Family)	15-24 years
Banadir	Urban	Male	Never married	No	No	No	No	No	No	No	Non-Poor	No	1-7 days	7 and more Persons (Large Family)	25-34 years
Banadir	Urban	Female	Never married	No	No	No	No	No	No	No	Non-Poor	No	1-7 days	7 and more Persons (Large Family)	15-24 years
Banadir	Urban	Female	Married	No	No	No	No	No	No	No	Non-Poor	No	1-7 days	7 and more Persons (Large Family)	15-24 years
Banadir	Urban	Male	Married	No	No	No	No	No	No	No	Non-Poor	No	1-7 days	7 and more Persons (Large Family)	25-34 years
Banadir	Urban	Female	Never married	Yes	No	No	No	No	No	No	Poor	No	1-7 days	7 and more Persons (Large Family)	15-24 years
Banadir	Urban	Male	Married	No	No	No	No	No	No	No	Poor	No	1-7 days	7 and more Persons (Large Family)	15-24 years
Banadir	Urban	Female	Married	No	No	No	No	No	No	No	Poor	No	0 days	7 and more Persons (Large Family)	15-24 years
Banadir	Urban	Female	Never married	No	No	No	No	No	No	No	Poor	No	1-7 days	7 and more Persons (Large Family)	15-24 years
Banadir	Urban	Female	Never married	No	No	No	No	No	No	No	Poor	No	0 days	7 and more Persons (Large Family)	15-24 years
Banadir	Urban	Male	Married	No	No	No	No	No	No	No	Poor	No	1-7 days	7 and more Persons (Large Family)	35-49 years
Banadir	Urban	Female	Married	No	No	No	No	No	No	No	Poor	No	1-7 days	7 and more Persons (Large Family)	35-49 years
Banadir	Urban	Female	Never married	No	No	No	No	No	No	No	Poor	No	1-7 days	7 and more Persons (Large Family)	15-24 years
Banadir	Urban	Female	Never married	No	No	No	No	No	No	No	Poor	No	1-7 days	7 and more Persons (Large Family)	15-24 years
Banadir	Urban	Female	Never married	No	No	No	No	No	No	No	Poor	No	1-7 days	7 and more Persons (Large Family)	15-24 years
Banadir	Urban	Male	Married	No	No	No	No	Yes	Yes	No	Poor	No	1-7 days	7 and more Persons (Large Family)	25-34 years
Banadir	Urban	Female	Divorced	Yes	Yes	No	No	No	No	No	Poor	No	0 days	4-6 Prsons (Medium Family)	50+ years
Banadir	Urban	Male	Never married	Yes	No	No	No	No	No	No	Poor	No	1-7 days	4-6 Prsons (Medium Family)	15-24 years
Banadir	Urban	Female	Never married	Yes	No	No	No	No	No	No	Poor	No	0 days	4-6 Prsons (Medium Family)	15-24 years
Banadir	Urban	Male	Widowed	No	No	No	No	No	No	No	Poor	No	0 days	4-6 Prsons (Medium Family)	50+ years
Banadir	Urban	Female	Never married	Yes	No	No	No	No	No	No	Poor	No	0 days	4-6 Prsons (Medium Family)	15-24 years
Banadir	Urban	Female	Married	No	No	No	No	No	No	No	Poor	No	1-7 days	4-6 Prsons (Medium Family)	35-49 years
Banadir	Urban	Male	Married	No	No	No	No	No	No	No	Poor	No	1-7 days	4-6 Prsons (Medium Family)	50+ years
Banadir	Urban	Female	Never married	Yes	No	No	No	No	No	No	Poor	No	0 days	4-6 Prsons (Medium Family)	15-24 years
Banadir	Urban	Male	Married	No	No	No	No	No	No	No	Poor	No	1-7 days	4-6 Prsons (Medium Family)	15-24 years
Banadir	Urban	Female	Married	No	Yes	No	No	No	No	No	Non-Poor	Yes	0 days	7 and more Persons (Large Family)	15-24 years
Banadir	Urban	Male	Married	No	Yes	No	No	No	Yes	No	Non-Poor	Yes	1-7 days	7 and more Persons (Large Family)	25-34 years
Banadir	Urban	Male	Never married	No	No	No	No	No	No	No	Non-Poor	No	1-7 days	7 and more Persons (Large Family)	15-24 years
Banadir	Urban	Female	Never married	Yes	No	No	No	No	No	No	Non-Poor	No	1-7 days	7 and more Persons (Large Family)	15-24 years
Banadir	Urban	Male	Never married	No	No	No	No	No	No	No	Non-Poor	No	1-7 days	7 and more Persons (Large Family)	15-24 years
Banadir	Urban	Male	Widowed	No	No	No	No	No	No	No	Non-Poor	No	1-7 days	7 and more Persons (Large Family)	50+ years
Banadir	Urban	Male	Married	No	No	No	No	No	No	No	Poor	No	1-7 days	4-6 Prsons (Medium Family)	35-49 years
Banadir	Urban	Male	Married	No	No	No	No	No	No	No	Non-Poor	No	1-7 days	7 and more Persons (Large Family)	15-24 years
Banadir	Urban	Male	Never married	No	No	No	No	No	No	No	Poor	No	1-7 days	4-6 Prsons (Medium Family)	25-34 years
Banadir	Urban	Female	Married	No	No	No	No	No	No	No	Poor	No	1-7 days	4-6 Prsons (Medium Family)	35-49 years
Banadir	Urban	Female	Never married	Yes	No	No	No	No	No	No	Poor	No	1-7 days	7 and more Persons (Large Family)	15-24 years
Banadir	Urban	Female	Married	No	No	No	No	No	No	No	Poor	No	1-7 days	7 and more Persons (Large Family)	35-49 years
Banadir	Urban	Male	Never married	Yes	No	No	No	No	No	No	Poor	No	0 days	4-6 Prsons (Medium Family)	15-24 years
Banadir	Urban	Female	Never married	Yes	No	No	No	No	No	No	Poor	No	0 days	4-6 Prsons (Medium Family)	15-24 years
Banadir	Urban	Male	Married	No	No	No	No	No	No	No	Poor	No	1-7 days	4-6 Prsons (Medium Family)	35-49 years
Banadir	Urban	Male	Never married	Yes	No	No	No	No	No	No	Poor	No	1-7 days	4-6 Prsons (Medium Family)	15-24 years
Banadir	Urban	Male	Widowed	No	No	No	No	No	No	No	Poor	No	0 days	4-6 Prsons (Medium Family)	50+ years
Banadir	Urban	Male	Never married	No	No	No	No	No	No	No	Poor	No	1-7 days	4-6 Prsons (Medium Family)	15-24 years
Banadir	Urban	Male	Married	No	Yes	No	No	No	No	No	Poor	No	1-7 days	4-6 Prsons (Medium Family)	35-49 years
Banadir	Urban	Male	Never married	Yes	No	No	No	No	No	No	Poor	No	1-7 days	4-6 Prsons (Medium Family)	15-24 years
Banadir	Urban	Male	Never married	Yes	No	No	No	No	No	No	Poor	No	1-7 days	4-6 Prsons (Medium Family)	15-24 years
Banadir	Urban	Female	Never married	Yes	No	No	No	No	No	No	Poor	No	1-7 days	4-6 Prsons (Medium Family)	15-24 years
Banadir	Urban	Male	Married	No	No	No	No	No	No	No	Non-Poor	No	1-7 days	7 and more Persons (Large Family)	25-34 years
Banadir	Urban	Male	Never married	Yes	No	No	No	No	No	No	Poor	No	0 days	4-6 Prsons (Medium Family)	15-24 years
Banadir	Urban	Male	Never married	No	No	No	No	No	No	No	Poor	No	1-7 days	4-6 Prsons (Medium Family)	15-24 years
Banadir	Urban	Male	Never married	No	No	No	No	No	No	No	Poor	No	1-7 days	4-6 Prsons (Medium Family)	15-24 years
Banadir	Urban	Female	Never married	No	No	No	No	No	No	No	Poor	No	1-7 days	4-6 Prsons (Medium Family)	15-24 years
Banadir	Urban	Female	Never married	No	No	No	No	No	No	No	Poor	No	1-7 days	4-6 Prsons (Medium Family)	15-24 years
Banadir	Urban	Female	Married	No	No	No	No	No	No	No	Poor	No	1-7 days	7 and more Persons (Large Family)	15-24 years
Banadir	Urban	Male	Never married	No	No	No	No	No	No	No	Poor	No	1-7 days	7 and more Persons (Large Family)	15-24 years
Banadir	Urban	Female	Never married	No	No	No	No	No	No	No	Poor	No	1-7 days	7 and more Persons (Large Family)	15-24 years
Banadir	Urban	Female	Married	No	Yes	Yes	Yes	No	No	No	Poor	No	8-30 days	7 and more Persons (Large Family)	35-49 years
Banadir	Urban	Female	Married	No	No	No	No	No	No	No	Non-Poor	No	0 days	7 and more Persons (Large Family)	25-34 years
Banadir	Urban	Female	Married	No	Yes	Yes	Yes	No	No	No	Non-Poor	No	8-30 days	7 and more Persons (Large Family)	50+ years
Banadir	Urban	Male	Married	No	No	No	No	No	No	No	Non-Poor	No	1-7 days	7 and more Persons (Large Family)	35-49 years
Banadir	Urban	Female	Married	No	No	No	No	No	No	No	Poor	No	1-7 days	1-3 Persons (Small Family)	25-34 years
Banadir	Urban	Male	Never married	Yes	No	No	No	No	No	No	Poor	No	1-7 days	7 and more Persons (Large Family)	15-24 years
Banadir	Urban	Female	Never married	No	No	No	No	No	No	No	Poor	No	1-7 days	7 and more Persons (Large Family)	15-24 years
Banadir	Urban	Female	Divorced	No	No	No	No	No	No	No	Poor	No	1-7 days	1-3 Persons (Small Family)	25-34 years
Banadir	Urban	Male	Married	No	Yes	No	No	No	No	No	Poor	No	1-7 days	1-3 Persons (Small Family)	50+ years
Banadir	Urban	Male	Never married	Yes	No	No	No	No	No	No	Poor	No	1-7 days	1-3 Persons (Small Family)	15-24 years
Banadir	Urban	Male	Married	No	No	No	No	No	No	No	Poor	No	1-7 days	7 and more Persons (Large Family)	35-49 years
Banadir	Urban	Male	Married	No	No	No	No	No	No	No	Poor	No	1-7 days	7 and more Persons (Large Family)	35-49 years
Banadir	Urban	Male	Never married	No	No	No	No	No	No	No	Poor	No	1-7 days	7 and more Persons (Large Family)	15-24 years
Banadir	Urban	Female	Married	No	No	No	No	No	No	No	Poor	No	1-7 days	7 and more Persons (Large Family)	25-34 years
Banadir	Urban	Male	Divorced	No	No	No	No	No	No	No	Poor	No	1-7 days	7 and more Persons (Large Family)	35-49 years
Banadir	Urban	Male	Never married	No	No	No	No	No	No	No	Poor	No	0 days	7 and more Persons (Large Family)	25-34 years
Banadir	Urban	Female	Divorced	No	Yes	No	No	No	No	No	Poor	No	0 days	7 and more Persons (Large Family)	35-49 years
Banadir	Urban	Male	Never married	Yes	No	No	No	No	No	No	Poor	No	0 days	7 and more Persons (Large Family)	15-24 years
Banadir	Urban	Female	Divorced	No	No	No	No	No	No	No	Poor	No	1-7 days	7 and more Persons (Large Family)	15-24 years
Banadir	Urban	Female	Divorced	No	No	No	No	No	No	No	Poor	No	1-7 days	1-3 Persons (Small Family)	25-34 years
Banadir	Urban	Male	Never married	No	No	No	No	No	No	No	Poor	No	1-7 days	1-3 Persons (Small Family)	25-34 years
Banadir	Urban	Male	Never married	No	No	No	No	No	No	No	Poor	No	1-7 days	1-3 Persons (Small Family)	25-34 years
Banadir	Urban	Male	Never married	No	No	No	No	No	No	No	Poor	No	1-7 days	1-3 Persons (Small Family)	15-24 years
Banadir	Urban	Female	Widowed	No	No	No	No	No	No	No	Non-Poor	No	1-7 days	4-6 Prsons (Medium Family)	50+ years
Banadir	Urban	Male	Never married	No	No	No	No	No	No	No	Non-Poor	No	1-7 days	4-6 Prsons (Medium Family)	15-24 years
Banadir	Urban	Male	Never married	No	No	No	No	Yes	Yes	Yes	Non-Poor	No	1-7 days	4-6 Prsons (Medium Family)	35-49 years
Banadir	Urban	Female	Married	Yes	No	No	No	No	No	No	Poor	No	1-7 days	7 and more Persons (Large Family)	15-24 years
Banadir	Urban	Male	Never married	No	No	No	No	No	No	No	Poor	No	1-7 days	7 and more Persons (Large Family)	25-34 years
Banadir	Urban	Female	Married	No	No	No	No	No	No	No	Non-Poor	No	1-7 days	7 and more Persons (Large Family)	25-34 years
Banadir	Urban	Male	Married	No	No	No	No	No	No	No	Non-Poor	No	1-7 days	7 and more Persons (Large Family)	35-49 years
Banadir	Urban	Female	Never married	No	No	No	No	No	No	No	Non-Poor	No	1-7 days	7 and more Persons (Large Family)	15-24 years
Banadir	Urban	Male	Never married	No	No	No	No	No	No	No	Non-Poor	No	0 days	7 and more Persons (Large Family)	25-34 years
Banadir	Urban	Male	Never married	Yes	No	No	No	No	No	No	Non-Poor	No	1-7 days	7 and more Persons (Large Family)	15-24 years
Banadir	Urban	Female	Never married	No	No	No	No	No	No	No	Non-Poor	No	1-7 days	7 and more Persons (Large Family)	25-34 years
Banadir	Urban	Female	Never married	Yes	No	No	No	No	No	No	Non-Poor	No	1-7 days	7 and more Persons (Large Family)	15-24 years
Banadir	Urban	Female	Married	No	Yes	Yes	Yes	No	No	No	Non-Poor	No	0 days	7 and more Persons (Large Family)	50+ years
Banadir	Urban	Female	Never married	Yes	No	No	No	No	No	No	Poor	No	1-7 days	4-6 Prsons (Medium Family)	15-24 years
Banadir	Urban	Male	Married	No	No	No	No	No	No	No	Poor	No	1-7 days	4-6 Prsons (Medium Family)	35-49 years
Banadir	Urban	Female	Never married	No	No	No	No	No	No	No	Poor	No	1-7 days	4-6 Prsons (Medium Family)	15-24 years
Banadir	Urban	Female	Married	No	No	No	No	No	No	No	Poor	No	1-7 days	4-6 Prsons (Medium Family)	25-34 years
Banadir	Urban	Male	Married	No	No	No	No	No	No	No	Poor	No	1-7 days	4-6 Prsons (Medium Family)	25-34 years
Banadir	Urban	Male	Never married	Yes	No	No	No	No	No	No	Non-Poor	No	0 days	4-6 Prsons (Medium Family)	15-24 years
Banadir	Urban	Female	Never married	No	No	No	No	No	No	No	Poor	No	1-7 days	7 and more Persons (Large Family)	15-24 years
[truncated: 8,465 more rows]
